# Supplementary material for: Unravelling the Single-Stranded DNA Virome of the New Zealand Blackfly
Source: Viruses. 2019 Jun 8;11(6):532. doi: 10.3390/v11060532 (PMC6630596; doi:10.3390/v11060532)
Supplement: Supplementary file 1 [file viruses-11-00532-s001.zip]

Archive with 3 entries (3 files):
- Data S1.xlsx
- Table S1.docx
- Table S2.docx
