# Supplementary material for: Unravelling the Single-Stranded DNA Virome of the New Zealand Blackfly
Source: Viruses. 2019 Jun 8;11(6):532. doi: 10.3390/v11060532 (PMC6630596; doi:10.3390/v11060532)
Supplement: Supplementary file 1 [file viruses-11-00532-s001.zip › Data S1.xlsx]

## Sheet: Genomo_genomes.sdt_mat
	KF371630_Gemytondvirus_Faecal_associated_gemycircularvirus_12	100.001
	KJ641726_Gemykibivirus_Bat_circovirus	61.001	100.001
	JN704610_Gemygorvirus_Meles_meles_fecal_virus	57.401	58.301	100.001
	KT862238_Gemygorvirus_Faeces_associated_gemycircularvirus_14	57.301	58.601	98.401	100.001
	KT862239_Gemygorvirus_Faeces_associated_gemycircularvirus_14	57.301	58.501	98.401	99.901	100.001
	KJ413144_Gemygorvirus_Human_genital_associated_circular_DNA_virus_1	57.201	57.901	69.301	69.101	68.901	100.001
	KJ547635_Gemygorvirus_Sewage_associated_gemycircularvirus_5	55.601	60.201	70.401	70.101	69.901	83.601	100.001
	KT732790_Gemygorvirus_Pacific_flying_fox_faeces_associated_gemycircularvirus_1	57.901	59.801	70.901	70.801	70.901	73.501	75.001	100.001
	KT732791_Gemygorvirus_Pacific_flying_fox_faeces_associated_gemycircularvirus_1	58.301	59.501	70.801	70.701	70.801	73.401	74.901	99.801	100.001
	KT862254_Gemygorvirus_Faeces_associated_gemycircularvirus_15	58.401	58.601	68.801	69.201	69.001	67.501	69.501	68.601	68.601	100.001
	KF371632_Gemygorvirus_Faecal_associated_gemycircularvirus_10	56.401	58.301	62.601	62.101	62.101	63.701	62.201	62.601	62.601	61.801	100.001
	MH939361_unclassified_Genomoviridae_Plant_associated_genomovirus_1	58.401	61.001	60.101	59.201	59.301	62.501	60.401	60.901	61.201	61.301	62.201	100.001
	MH939367_unclassified_Genomoviridae_Plant_associated_genomovirus_1	58.801	61.101	59.401	59.301	59.401	62.401	60.301	60.901	61.201	61.501	62.301	99.801	100.001
	MH939362_unclassified_Genomoviridae_Plant_associated_genomovirus_1	56.901	60.701	60.701	59.401	59.401	62.801	60.201	60.701	61.001	61.101	62.201	99.601	99.501	100.001
	MH939368_unclassified_Genomoviridae_Plant_associated_genomovirus_1	57.001	60.801	59.601	59.501	59.501	62.701	60.201	60.801	61.101	61.301	62.101	99.401	99.601	99.901	100.001
	MH939371_unclassified_Genomoviridae_Plant_associated_genomovirus_1	55.401	60.201	60.301	60.701	60.701	62.901	61.401	61.901	61.901	60.101	62.601	82.101	82.201	82.201	82.301	100.001
	MH939372_unclassified_Genomoviridae_Plant_associated_genomovirus_1	55.601	60.101	59.601	60.301	60.301	63.101	60.801	61.401	61.301	59.901	62.401	82.401	82.501	82.301	82.401	99.601	100.001
	MH939373_unclassified_Genomoviridae_Plant_associated_genomovirus_1	55.301	60.101	60.001	60.601	60.601	63.301	61.101	61.301	61.201	60.101	62.301	82.501	82.601	82.301	82.501	99.701	99.901	100.001
	KF371633_Gemykibivirus_Faecal_associated_gemycircularvirus_9	55.601	61.301	60.301	59.601	60.201	59.201	58.501	60.901	60.801	61.301	61.801	61.401	61.801	61.701	61.601	61.301	61.001	60.901	100.001
	KT363839_Gemykibivirus_Human_gemycircularvirus_GeTz1	56.601	57.901	60.001	60.501	60.401	60.801	59.801	60.501	60.501	59.001	60.901	59.501	58.601	58.701	58.801	58.501	58.301	58.301	63.301	100.001
new species	MK433215_Blackfly_DNA_Virus-1_SF02_666	57.801	59.001	58.601	58.901	59.001	56.901	57.301	59.101	59.101	59.201	60.601	60.701	60.801	59.701	59.801	60.001	60.301	60.201	61.801	60.101	100.001
	KJ547642_Gemykibivirus_Sewage_associated_gemycircularvirus_2	56.801	59.901	60.801	60.801	60.501	57.601	59.601	59.301	59.201	60.601	60.401	60.401	60.501	60.401	60.301	60.701	59.801	59.801	61.601	58.701	58.701	100.001
	KJ547644_Gemykibivirus_Sewage_associated_gemycircularvirus_10a	58.101	61.101	61.301	61.201	61.201	60.501	59.801	59.501	59.401	62.001	60.901	60.501	60.401	60.501	60.501	59.101	60.001	60.001	61.201	60.801	58.501	61.701	100.001
	KJ547645_Gemykibivirus_Sewage_associated_gemycircularvirus_10b	57.901	61.401	59.301	59.901	59.901	60.701	60.001	60.601	60.501	60.401	59.601	58.701	58.701	59.101	59.101	59.101	59.901	59.801	62.201	62.301	57.901	61.301	81.101	100.001
	LK931485_Gemykibivirus_MSSI2.225_virus	57.901	61.001	60.001	60.601	60.501	59.201	58.301	59.901	59.701	59.601	61.001	60.001	59.801	60.301	60.201	59.601	59.801	59.901	62.001	61.001	57.901	61.801	80.801	87.501	100.001
	KP974694_Gemykibivirus_Human_plasma_associated_gemycircularvirus	56.401	61.301	60.601	61.001	60.901	59.101	59.901	60.101	60.101	60.001	59.901	59.601	59.201	59.501	59.201	59.401	59.401	59.001	60.201	62.301	56.901	61.301	81.001	82.901	85.001	100.001
	KU343136_Gemykibivirus_Gemycircularvirus_HV_GcV1	57.801	61.201	60.701	60.501	60.501	58.801	58.301	61.301	61.201	60.201	59.701	58.701	59.501	58.801	58.801	57.101	57.901	57.501	61.501	60.901	58.201	61.901	80.101	82.701	81.901	86.601	100.001
	MG571097_Gemykibivirus_Bark_beetle_associated_genomovirus_6	57.301	60.401	61.301	60.901	60.801	59.601	58.401	60.401	60.501	59.601	58.601	60.601	61.801	60.901	61.101	58.901	59.301	58.801	63.501	61.701	58.901	62.901	77.601	77.701	77.601	78.601	78.001	100.001
	KT732813_Gemykibivirus_Pacific_flying_fox_faeces_associated_gemycircularvirus_12	57.301	62.601	61.901	62.401	62.201	62.201	61.401	62.001	61.801	59.401	59.701	58.701	58.701	58.801	58.701	59.601	59.801	59.701	61.801	63.901	57.201	62.201	75.001	74.301	73.201	74.201	73.301	72.101	100.001
	MF669480_Gemykibivirus_Cattle_blood_associated_gemycircularvirus	57.201	58.701	59.201	59.801	59.701	61.401	59.701	60.201	60.101	59.901	60.301	61.901	62.001	62.001	62.001	62.801	62.801	62.901	60.501	61.101	58.201	60.501	61.501	61.501	63.901	63.601	60.901	61.901	61.101	100.001
	KJ641737_Gemykibivirus_Bat_circovirus	56.201	58.701	57.801	58.901	58.701	60.601	58.801	61.101	60.901	62.101	59.501	60.401	60.301	60.601	60.401	59.101	59.001	59.001	61.201	59.601	58.201	59.501	61.401	60.801	61.101	59.901	59.101	60.901	60.901	63.001	100.001
	KP263544_Gemykibivirus_Mongoose_feces_associated_gemycircularvirus_a	56.301	59.001	57.301	57.501	57.301	60.501	58.501	58.801	58.601	58.901	57.001	60.101	60.101	60.301	60.301	59.201	59.501	59.601	60.601	58.301	57.901	57.901	59.701	60.901	61.101	60.601	60.301	59.701	61.301	61.801	87.201	100.001
	KP133075_Gemykibivirus_Gemycircularvirus_SL1	57.701	62.801	60.501	59.701	60.201	57.801	58.501	59.901	59.901	61.401	57.801	58.601	58.401	58.301	58.101	59.101	59.001	59.101	59.101	59.401	57.701	58.701	61.301	61.001	60.401	60.601	60.901	60.001	61.001	61.101	66.001	67.501	100.001
	KP133076_Gemykibivirus_Gemycircularvirus_SL2	57.901	62.701	60.001	59.701	60.201	57.901	58.401	60.201	60.101	61.401	58.201	58.101	57.801	57.801	57.501	59.101	59.001	59.101	59.001	59.801	57.801	58.501	61.001	60.601	60.401	60.701	60.601	60.401	61.001	61.101	65.901	67.401	99.901	100.001
	KP133077_Gemykibivirus_Gemycircularvirus_SL3	58.001	61.801	60.101	59.701	60.101	57.501	57.701	59.801	59.701	61.401	58.101	58.501	57.801	57.801	57.501	59.401	59.201	59.301	60.001	59.901	57.701	59.601	60.801	60.701	60.501	60.701	60.801	60.601	60.801	61.001	66.001	67.401	99.701	99.801	100.001
	KP133079_Gemykibivirus_Gemycircularvirus_BZ2	57.101	62.101	60.001	60.301	60.801	58.001	58.301	59.301	59.201	60.401	58.801	57.901	57.901	57.801	57.701	60.101	60.201	60.301	59.601	60.101	58.001	59.201	61.301	60.701	60.401	60.401	61.001	60.701	61.201	61.101	66.001	66.801	98.601	98.701	98.701	100.001
	KP133080_Gemykibivirus_Gemycircularvirus_NP	57.301	63.101	59.901	59.801	59.801	57.801	57.601	59.301	59.201	60.901	58.601	58.201	58.201	58.001	58.001	60.401	60.101	60.201	60.201	60.601	58.501	59.701	61.501	60.701	60.301	59.601	60.701	60.001	60.901	61.401	65.701	67.401	98.701	98.801	98.901	99.101	100.001
	MH939369_Gemykibivirus_Plant_associated_genomovirus_6	57.401	61.901	59.201	59.701	60.101	58.201	57.301	59.301	59.201	61.101	58.801	58.401	58.501	58.001	58.101	59.701	59.901	59.901	59.701	60.001	57.701	59.701	61.001	60.601	59.801	59.601	61.201	60.001	61.401	60.901	65.601	67.201	98.701	98.801	98.801	98.901	99.101	100.001
	KP133078_Gemykibivirus_Gemycircularvirus_BZ1	56.701	62.001	60.101	60.001	59.901	58.201	57.501	59.901	59.801	60.701	59.001	58.201	58.301	58.201	58.301	60.101	59.901	60.001	60.601	59.801	58.001	59.801	61.501	60.901	60.401	59.401	61.201	60.801	62.201	61.001	66.201	66.801	98.501	98.601	98.701	98.801	98.801	98.901	100.001
	MH939453_Gemykibivirus_Plant_associated_genomovirus_6	58.701	62.901	59.601	60.601	60.601	61.501	59.701	58.901	59.101	60.301	58.801	58.901	58.801	58.701	58.501	59.301	60.001	59.501	61.001	59.401	59.101	58.501	59.701	61.401	60.501	60.301	59.901	60.101	60.801	61.901	65.101	65.501	83.701	83.801	83.801	83.701	83.701	83.701	84.001	100.001
	JX185430_Gemykibivirus_Dragonfly_associated_circular_virus_1	58.401	60.701	59.601	59.701	59.801	60.301	59.101	59.501	59.401	59.601	60.001	60.001	60.001	60.101	59.701	59.801	60.001	60.001	59.601	59.201	60.801	61.201	58.701	59.401	59.101	59.001	59.001	59.401	58.701	61.501	58.701	59.201	59.001	59.301	59.201	59.301	60.701	59.901	58.401	58.401	100.001
	KY308269_Gemykibivirus_Thrips_associated_genomovirus_3	57.601	60.901	60.501	60.501	60.401	60.301	59.501	60.101	60.001	59.801	60.501	60.001	59.601	60.001	60.001	59.801	60.201	60.501	59.101	57.501	59.101	59.501	58.701	59.201	60.101	60.301	59.401	58.801	59.501	57.801	59.701	58.801	57.201	56.901	56.901	56.801	56.301	57.601	57.301	60.401	70.201	100.001
	MH939363_Gemykibivirus_Plant_associated_genomovirus_2	58.301	59.501	60.101	59.601	59.601	59.801	59.101	59.301	59.101	58.601	62.001	60.201	60.501	60.601	60.901	59.801	59.701	60.501	60.101	58.101	59.201	61.501	61.301	60.901	61.501	59.901	59.401	61.101	59.801	62.001	60.901	60.601	58.901	58.901	59.101	59.401	59.201	59.201	60.601	57.701	68.901	76.901	100.001
	MH939364_Gemykibivirus_Plant_associated_genomovirus_2	57.801	59.501	60.101	59.601	59.601	59.801	59.101	59.301	59.101	58.601	62.001	60.201	60.501	60.601	60.901	59.801	59.701	60.501	60.201	58.101	59.201	61.201	61.301	60.901	61.501	60.001	59.401	61.101	59.801	62.001	60.901	60.601	59.001	59.001	59.101	59.101	59.201	59.201	60.201	58.201	68.901	76.901	100.001	100.001
	MH939365_Gemykibivirus_Plant_associated_genomovirus_2	58.001	59.801	59.601	59.501	59.501	60.601	60.401	60.701	60.501	59.201	61.001	63.001	63.101	62.901	63.301	60.101	59.701	60.001	60.701	58.501	60.201	62.701	58.301	60.101	57.901	59.301	58.301	58.301	59.201	61.201	59.401	57.901	58.901	58.901	59.001	58.201	58.301	58.501	58.301	58.801	73.101	71.601	83.101	83.101	100.001
	MH939413_Gemykibivirus_Plant_associated_genomovirus_2	58.101	59.901	59.801	59.401	59.401	60.601	60.201	60.601	60.501	59.301	60.701	62.801	63.001	62.901	63.301	60.001	59.601	59.901	60.601	58.401	60.201	62.701	58.301	60.101	57.901	59.401	58.301	58.301	59.201	61.001	59.401	57.901	58.701	58.601	58.801	58.001	58.001	58.301	58.001	58.701	73.101	71.601	83.101	83.101	100.001	100.001
	MH939416_Gemykibivirus_Plant_associated_genomovirus_2	58.101	59.901	59.701	59.301	59.301	60.701	60.401	60.201	60.101	59.101	60.701	62.801	63.001	62.801	63.201	60.101	59.701	60.001	60.701	58.301	60.001	62.701	58.701	60.501	58.501	59.301	58.201	58.801	58.801	61.001	59.301	57.801	58.501	58.501	58.601	57.901	57.801	58.001	58.101	58.501	73.001	71.501	83.001	83.001	99.801	99.801	100.001
	MH939366_Gemykibivirus_Plant_associated_genomovirus_2	58.801	59.101	60.701	60.001	60.001	60.001	60.801	60.401	60.301	58.901	60.101	62.201	62.701	62.501	62.901	59.901	59.901	60.101	60.801	57.601	58.701	62.401	58.201	60.101	58.601	59.501	58.901	57.701	60.401	61.401	59.501	58.401	58.801	58.701	59.301	58.401	57.601	57.901	58.001	58.401	73.001	72.601	82.501	82.501	98.601	98.601	98.401	100.001
	MH939414_Gemykibivirus_Plant_associated_genomovirus_2	59.001	59.101	60.101	60.001	60.001	60.001	60.901	60.401	60.301	59.001	60.001	62.201	62.601	62.401	62.801	59.901	59.901	60.101	60.801	57.701	58.701	62.301	58.201	60.101	58.601	59.501	58.901	57.701	60.301	61.401	59.601	58.401	58.801	58.701	59.301	58.301	57.601	57.901	58.001	58.401	73.101	72.501	82.501	82.501	98.501	98.501	98.301	99.901
	MH939411_Gemykibivirus_Plant_associated_genomovirus_2	59.301	60.601	58.401	58.301	58.301	60.601	60.301	59.701	59.601	59.601	61.001	60.801	60.701	60.801	60.801	59.301	59.201	59.301	61.401	58.601	57.501	60.201	60.501	60.401	58.101	59.101	58.001	58.801	58.601	59.901	58.801	59.601	58.501	58.501	58.901	58.401	58.101	57.701	58.001	58.401	70.701	71.401	79.101	79.101	81.701	81.701	81.601	82.001
	MH939415_Gemykibivirus_Plant_associated_genomovirus_2	59.201	60.801	58.401	58.401	58.401	60.601	60.201	59.701	59.701	59.701	61.001	60.801	60.701	60.801	60.801	59.301	59.201	59.301	61.401	58.701	57.601	60.201	60.501	60.401	58.101	59.101	58.001	58.801	58.701	59.901	58.801	59.801	58.601	58.601	59.001	58.501	58.101	57.801	58.101	58.701	70.801	71.401	79.201	79.201	81.901	81.901	81.701	82.101
	MH939412_Gemykibivirus_Plant_associated_genomovirus_2	58.901	61.301	58.901	59.101	59.101	60.101	59.901	60.101	60.001	59.501	60.901	61.001	60.901	61.001	61.001	59.601	59.501	59.601	60.501	58.301	58.001	61.001	60.001	60.201	58.301	59.001	58.301	59.101	58.901	60.001	59.301	59.901	58.601	58.601	59.001	58.301	58.001	57.601	57.901	58.901	70.701	71.701	79.801	79.801	83.201	83.201	83.001	83.401
	KY230625_Gemykibivirus_Bemisia_associated_genomovirus_NfO	56.601	62.501	59.801	60.001	60.901	59.601	59.301	59.801	59.501	61.001	59.001	59.801	60.401	60.101	60.301	60.501	60.201	60.101	61.501	59.201	58.301	60.601	59.401	58.101	60.201	59.601	60.301	58.401	59.001	59.501	57.901	59.701	58.901	58.601	58.501	59.501	58.301	58.101	59.001	58.101	70.101	68.301	67.801	67.901	67.701	67.701	67.701	67.801
	KY214441_Gemykibivirus_Canine_feces_associated_gemycircularvirus	57.601	59.301	59.101	59.401	59.401	58.401	59.601	58.601	58.601	59.701	59.701	59.901	59.901	59.401	59.201	60.001	60.201	60.301	59.001	59.601	59.101	59.301	60.701	59.701	60.301	59.901	59.801	60.201	60.201	59.401	61.401	58.601	59.001	59.201	59.001	59.001	58.901	59.201	58.501	59.401	64.001	64.601	63.101	63.101	64.101	64.101	64.001	63.901
	MF327571_Gemykibivirus_Giant_panda_associated_gemycircularvirus	60.701	59.901	60.001	60.901	60.901	58.001	59.301	61.201	60.701	60.001	60.501	60.701	60.701	61.301	61.201	59.801	59.301	59.801	59.201	63.101	59.901	60.401	62.001	61.201	61.801	61.901	62.701	60.601	59.201	59.901	59.001	60.101	59.301	59.001	59.401	58.601	59.301	59.101	58.601	59.301	66.201	65.101	65.101	65.101	65.201	65.201	65.101	64.601
	KF371634_Gemykibivirus_Faecal_associated_gemycircularvirus_8	57.401	60.601	59.101	59.301	59.401	59.701	61.101	62.101	62.001	60.101	60.101	60.001	60.001	59.401	59.301	59.601	59.501	59.701	60.601	60.801	60.001	56.901	61.301	61.101	61.901	62.401	61.501	61.201	60.401	60.001	59.301	61.601	59.701	59.601	59.601	59.601	59.201	59.501	59.701	60.101	62.901	64.801	64.601	64.601	64.101	64.001	63.801	63.901
	KU343137_Gemykibivirus_Gemycircularvirus_HV_GcV2	58.601	60.301	61.001	61.401	61.501	59.001	59.701	60.001	60.101	59.501	60.701	61.201	62.201	61.201	62.001	61.801	61.901	62.101	63.301	59.701	58.901	60.001	60.901	61.501	60.601	60.801	59.901	59.901	58.801	60.401	59.801	60.501	59.701	59.801	60.601	60.401	60.101	60.301	60.101	60.801	64.601	62.701	63.201	63.201	64.101	64.101	64.201	63.501
	MK249305_Finch_associated_genomovirus_3_S30P_D	58.601	60.201	61.201	61.701	61.701	59.801	60.001	59.501	59.701	61.201	59.201	61.301	61.701	59.301	59.501	60.501	61.301	61.101	61.701	59.601	59.501	59.501	60.601	59.201	61.001	60.301	60.001	61.301	60.501	60.901	60.101	60.901	58.901	59.001	58.801	57.901	58.501	58.501	57.501	59.201	64.201	63.801	64.101	64.101	64.401	64.401	64.401	64.201
	MH973737_Gemykibivirus_Apis_mellifera_genomovirus_INH5_2007	57.801	61.501	60.601	60.901	61.001	60.101	60.401	60.401	60.401	59.701	60.001	62.101	62.301	60.901	62.101	60.701	61.501	61.401	59.201	61.001	59.501	59.801	60.001	60.101	62.201	62.401	60.401	61.601	60.501	60.201	59.801	60.701	57.601	57.701	57.901	58.201	59.501	57.701	58.101	60.301	64.001	64.301	64.701	64.701	66.001	65.801	65.701	65.301
	MH973739_Gemykibivirus_Apis_mellifera_genomovirus_IFH_184NG	57.901	61.301	60.601	60.901	61.001	59.901	60.201	60.501	60.501	59.701	59.901	62.201	62.401	61.901	62.201	60.601	61.401	61.301	59.101	61.101	59.801	59.801	59.301	60.001	62.001	62.301	60.501	61.501	60.401	60.301	59.801	60.601	57.401	57.501	57.701	58.001	59.301	57.501	57.901	60.301	63.901	64.101	64.501	64.501	65.901	65.701	65.601	65.301
	MH973740_Gemykibivirus_Apis_mellifera_genomovirus_BNH_2007	55.901	60.901	60.101	60.101	60.101	60.201	61.001	60.001	59.901	60.601	60.301	61.801	62.301	62.001	61.901	60.901	61.701	61.701	59.901	61.001	59.401	59.301	59.501	60.101	61.401	62.001	60.401	61.901	61.101	60.501	60.301	60.101	57.801	57.901	57.901	58.001	59.001	58.301	58.101	59.801	64.801	64.801	64.501	64.501	64.301	64.001	63.901	64.001
	MK249236_Finch_associated_genomovirus_2_A2N_A	56.201	61.401	60.101	60.101	60.101	60.301	60.001	60.001	59.901	60.501	59.501	60.801	61.201	61.301	61.301	61.401	61.401	61.401	59.101	61.201	59.201	60.101	60.901	61.201	60.501	62.101	60.801	61.901	60.601	60.501	59.001	59.201	57.001	57.101	56.901	58.301	58.801	58.401	57.601	59.401	65.201	64.501	64.801	64.801	65.401	65.201	65.101	65.701
	MK249241_Finch_associated_genomovirus_2_A3N_C	56.201	61.401	60.101	60.101	60.101	60.301	60.001	60.001	59.901	60.501	59.501	60.801	61.201	61.301	61.301	61.401	61.401	61.401	59.101	61.201	59.201	60.101	60.901	61.201	60.501	62.101	60.801	61.901	60.601	60.501	59.001	59.201	57.001	57.101	56.901	58.301	58.801	58.401	57.601	59.401	65.201	64.501	64.801	64.801	65.401	65.201	65.101	65.701
	MK249251_Finch_associated_genomovirus_2_A4N_F	56.201	61.401	60.101	60.101	60.101	60.301	60.001	60.001	59.901	60.501	59.501	60.801	61.201	61.301	61.301	61.401	61.401	61.401	59.101	61.201	59.201	60.101	60.901	61.201	60.501	62.101	60.801	61.901	60.601	60.501	59.001	59.201	57.001	57.101	56.901	58.301	58.801	58.401	57.601	59.401	65.201	64.501	64.801	64.801	65.401	65.201	65.101	65.701
	MK249255_Finch_associated_genomovirus_2_E20N_A	56.201	61.401	60.101	60.101	60.101	60.301	60.001	60.001	59.901	60.501	59.501	60.801	61.201	61.301	61.301	61.401	61.401	61.401	59.101	61.201	59.201	60.101	60.901	61.201	60.501	62.101	60.801	61.901	60.601	60.501	59.001	59.201	57.001	57.101	56.901	58.301	58.801	58.401	57.601	59.401	65.201	64.501	64.801	64.801	65.401	65.201	65.101	65.701
	MK249271_Finch_associated_genomovirus_2_E36P_B	56.201	61.401	60.101	60.101	60.101	60.301	60.001	60.001	59.901	60.501	59.501	60.801	61.201	61.301	61.301	61.401	61.401	61.401	59.101	61.201	59.201	60.101	60.901	61.201	60.501	62.101	60.801	61.901	60.601	60.501	59.001	59.201	57.001	57.101	56.901	58.301	58.801	58.401	57.601	59.401	65.201	64.501	64.801	64.801	65.401	65.201	65.101	65.701
	MK249276_Finch_associated_genomovirus_2_E45P_B	56.201	61.401	60.101	60.101	60.101	60.301	60.001	60.001	59.901	60.501	59.501	60.801	61.201	61.301	61.301	61.401	61.401	61.401	59.101	61.201	59.201	60.101	60.901	61.201	60.501	62.101	60.801	61.901	60.601	60.501	59.001	59.201	57.001	57.101	56.901	58.301	58.801	58.401	57.601	59.401	65.201	64.501	64.801	64.801	65.401	65.201	65.101	65.701
	MK249279_Finch_associated_genomovirus_2_E48N_A	56.201	61.401	60.101	60.101	60.101	60.301	60.001	60.001	59.901	60.501	59.501	60.801	61.201	61.301	61.301	61.401	61.401	61.401	59.101	61.201	59.201	60.101	60.901	61.201	60.501	62.101	60.801	61.901	60.601	60.501	59.001	59.201	57.001	57.101	56.901	58.301	58.801	58.401	57.601	59.401	65.201	64.501	64.801	64.801	65.401	65.201	65.101	65.701
	MK249286_Finch_associated_genomovirus_2_E48P_A	56.201	61.401	60.101	60.101	60.101	60.301	60.001	60.001	59.901	60.501	59.501	60.801	61.201	61.301	61.301	61.401	61.401	61.401	59.101	61.201	59.201	60.101	60.901	61.201	60.501	62.101	60.801	61.901	60.601	60.501	59.001	59.201	57.001	57.101	56.901	58.301	58.801	58.401	57.601	59.401	65.201	64.501	64.801	64.801	65.401	65.201	65.101	65.701
	MK249301_Finch_associated_genomovirus_2_S30P_A	56.201	61.501	60.101	60.101	60.101	60.401	60.001	60.101	60.001	60.401	59.501	60.901	61.301	61.401	61.401	61.401	61.501	61.401	59.001	61.201	59.301	60.101	60.901	61.001	60.601	62.101	60.801	61.901	60.501	60.401	59.501	59.401	56.901	57.001	56.801	58.001	58.701	58.301	57.501	59.501	65.301	64.501	64.901	64.901	66.001	65.801	65.701	65.901
	MK249293_Finch_associated_genomovirus_2_E50N_A	58.301	60.201	59.401	59.701	59.701	58.901	58.801	59.401	59.301	60.701	60.001	61.301	61.701	61.601	61.601	61.101	61.101	61.001	59.301	61.001	60.601	60.201	61.301	58.901	59.401	59.101	58.901	58.801	59.901	62.301	59.701	60.001	58.501	58.501	58.601	58.701	58.401	58.301	59.001	59.501	64.301	64.201	65.201	65.301	65.101	65.101	65.001	65.201
	MK249296_Finch_associated_genomovirus_2_E50P_A	57.201	60.201	58.701	59.001	59.001	59.301	60.301	60.901	60.801	60.001	60.001	61.901	62.001	62.101	62.101	60.801	61.601	61.601	61.101	59.901	60.701	59.501	60.701	59.801	61.201	60.201	59.001	59.201	59.501	61.901	60.501	60.101	58.801	58.901	59.101	58.001	57.401	57.901	58.101	61.001	65.001	63.901	66.001	66.101	67.401	67.401	67.201	66.901
	MK249300_Finch_associated_genomovirus_2_S30P_B	58.101	60.001	59.101	59.201	59.301	59.101	59.901	60.901	60.801	59.801	59.701	63.201	63.301	63.101	63.201	61.901	62.101	62.101	59.901	60.501	59.701	61.601	60.901	58.301	61.601	57.801	59.701	60.901	59.801	62.001	61.501	60.701	59.201	59.201	59.301	58.601	57.801	59.001	58.701	60.401	65.501	65.101	65.101	65.201	66.201	66.001	65.901	66.001
	MK249239_Finch_associated_genomovirus_2_A2N_B	57.701	62.101	58.001	58.501	58.601	59.901	58.901	60.201	60.101	59.801	60.401	62.501	62.501	62.501	62.401	61.101	61.101	61.101	60.801	60.201	59.501	61.101	60.501	60.501	62.001	61.001	59.901	60.501	59.501	61.301	61.301	61.201	57.501	57.601	57.701	56.901	57.601	57.501	58.301	58.401	63.901	65.801	65.301	65.301	66.201	66.201	66.101	66.101
	MK249243_Finch_associated_genomovirus_2_A3N_D	57.701	62.101	58.001	58.501	58.601	59.901	58.901	60.201	60.101	59.801	60.401	62.501	62.501	62.501	62.401	61.101	61.101	61.101	60.801	60.201	59.501	61.101	60.501	60.501	62.001	61.001	59.901	60.501	59.501	61.301	61.301	61.201	57.501	57.601	57.701	56.901	57.601	57.501	58.301	58.401	63.901	65.801	65.301	65.301	66.201	66.201	66.101	66.101
	MK249268_Finch_associated_genomovirus_2_E36N_A	57.801	62.101	57.701	58.201	58.201	60.401	59.401	60.201	60.001	59.801	60.501	62.401	62.501	62.401	62.401	61.001	61.001	61.101	60.801	59.901	59.601	61.001	60.501	60.501	61.901	60.901	59.801	60.501	59.401	61.201	61.301	61.101	57.401	57.501	57.601	56.901	57.501	57.401	58.201	58.301	63.901	65.801	65.301	65.301	66.201	66.201	66.101	66.001
	MK249246_Finch_associated_genomovirus_2_A4N_E	57.701	62.001	58.101	58.601	58.601	59.901	59.001	60.201	60.101	59.801	60.401	62.501	62.501	62.401	62.401	61.001	61.001	61.101	60.901	60.101	59.801	61.001	60.601	60.501	61.901	61.001	59.801	60.501	59.401	61.301	61.201	61.501	57.401	57.501	57.601	56.901	57.501	57.301	57.901	58.401	63.901	65.801	65.301	65.301	66.201	66.201	66.101	66.001
	MK249252_Finch_associated_genomovirus_2_A4P_A	57.801	62.101	58.001	58.501	58.601	59.901	58.901	60.201	60.101	59.801	60.501	62.501	62.601	62.501	62.501	61.201	61.201	61.201	60.801	60.201	59.501	61.101	60.601	60.601	62.001	60.901	60.001	60.601	59.501	61.201	61.401	61.201	57.501	57.601	57.701	57.001	57.601	57.501	58.301	58.401	63.901	65.801	65.301	65.301	66.201	66.201	66.101	66.101
	MK249275_Finch_associated_genomovirus_2_E45P_A	57.801	62.101	58.001	58.501	58.601	59.901	58.901	60.201	60.101	59.801	60.501	62.501	62.601	62.501	62.501	61.201	61.201	61.201	60.801	60.201	59.501	61.101	60.601	60.601	62.001	60.901	60.001	60.601	59.501	61.201	61.401	61.201	57.501	57.601	57.701	57.001	57.601	57.501	58.301	58.401	63.901	65.801	65.301	65.301	66.201	66.201	66.101	66.101
	MK249287_Finch_associated_genomovirus_2_E48N_B	57.801	62.101	58.101	58.601	58.601	59.901	58.901	60.201	60.001	59.701	60.501	62.601	62.601	62.601	62.501	61.201	61.201	61.201	60.801	60.301	59.501	61.101	60.601	60.601	62.101	61.001	60.301	60.801	59.501	61.201	61.401	61.301	57.601	57.701	57.801	57.401	57.701	57.601	58.401	58.501	63.901	65.801	65.401	65.401	66.301	66.301	66.201	66.101
	MK249269_Finch_associated_genomovirus_2_E36P_A	57.501	62.001	58.101	58.601	58.701	59.601	58.801	60.301	60.201	59.401	60.501	62.401	62.401	62.301	62.301	61.101	61.201	61.201	60.601	60.201	59.801	61.101	60.701	60.701	62.101	61.101	60.201	60.701	59.401	61.501	61.101	61.501	57.901	58.101	58.201	57.801	58.001	57.801	58.801	58.701	64.401	65.801	65.401	65.401	66.601	66.601	66.501	66.101
	MK249302_Finch_associated_genomovirus_2_S30N_A	57.801	62.201	58.101	58.601	58.701	59.901	58.901	60.401	60.201	59.901	60.601	62.201	62.201	62.201	62.201	61.001	60.801	60.901	60.701	60.201	59.401	61.101	60.601	60.501	61.901	61.001	59.801	60.701	59.501	61.201	61.301	61.101	57.601	57.701	57.801	57.101	57.701	57.601	58.401	58.601	64.001	65.801	65.401	65.401	66.301	66.301	66.201	66.101
	MK249256_Finch_associated_genomovirus_2_E20N_B	57.301	62.101	57.801	58.301	58.301	60.601	59.301	60.201	59.801	59.401	60.601	62.001	62.001	62.201	62.201	60.901	60.901	60.901	61.001	60.001	59.501	60.501	60.701	60.501	62.001	61.101	59.601	60.601	59.401	61.401	60.901	60.901	57.501	57.601	57.701	57.101	57.701	57.701	58.501	58.401	63.501	65.801	65.401	65.401	66.001	66.001	65.901	66.001
	MK249288_Finch_associated_genomovirus_2_E48P_B	57.501	62.001	58.401	58.601	58.601	60.201	59.501	60.201	60.101	59.301	60.701	62.001	62.001	62.501	62.501	61.101	61.201	61.301	60.701	59.801	59.301	60.901	60.401	61.301	62.201	61.001	60.101	60.601	60.301	61.701	60.501	60.901	58.001	58.101	58.201	57.901	58.101	58.001	58.801	58.601	64.301	65.601	65.401	65.401	66.401	66.401	66.301	65.901
	MK249307_Finch_associated_genomovirus_2_S30P_C	57.901	61.801	58.001	58.701	58.701	60.301	59.201	60.501	60.301	60.001	59.601	62.701	62.801	62.701	62.701	61.301	61.301	61.301	60.701	60.901	60.001	60.001	60.601	60.401	61.901	60.701	59.301	60.401	59.201	61.101	61.201	61.001	57.101	57.201	57.301	56.501	57.101	57.101	57.801	58.101	65.001	65.401	65.101	65.201	66.801	66.801	66.701	66.601
	MK249240_Finch_associated_genomovirus_4_A2N_A	58.601	60.801	58.101	58.301	58.301	59.901	59.401	60.501	60.401	58.901	60.501	60.401	60.501	60.401	60.501	61.201	61.301	61.401	60.101	59.901	58.501	60.301	61.401	61.401	60.701	61.801	61.001	60.301	62.101	61.201	59.901	59.401	60.001	60.001	60.001	60.801	60.101	60.501	60.001	61.101	65.901	64.301	63.701	63.701	64.801	64.801	64.501	65.501
	MK249244_Finch_associated_genomovirus_4_A3N_B	58.601	60.901	58.101	58.301	58.301	59.901	59.301	60.501	60.401	58.901	60.601	60.501	60.601	60.501	60.501	61.201	61.201	61.401	60.101	60.001	58.901	60.401	61.401	61.501	60.701	61.701	61.001	60.301	62.201	61.201	59.701	59.701	60.001	60.001	60.001	60.801	60.101	60.501	60.001	61.201	65.901	64.301	63.601	63.601	64.901	64.901	64.601	65.501
	MK249260_Finch_associated_genomovirus_4_E20N_A	58.601	60.901	58.201	58.301	58.301	59.801	59.401	60.501	60.401	58.901	60.601	60.501	60.601	60.501	60.601	61.201	61.301	61.401	60.101	59.901	58.901	60.301	61.401	61.501	60.801	61.801	61.101	60.401	62.301	61.201	59.801	59.701	60.001	60.001	59.901	60.801	60.101	60.501	60.001	61.201	66.001	64.301	63.601	63.601	64.601	64.601	64.601	65.201
	MK249253_Finch_associated_genomovirus_4_A4P_A	58.701	60.801	58.201	58.301	58.301	59.901	59.401	60.501	60.401	59.001	60.501	60.401	60.501	60.401	60.501	61.301	61.301	61.501	60.101	59.901	58.501	60.301	61.401	61.401	60.701	61.801	61.001	60.301	62.001	61.301	60.001	59.301	60.001	60.001	60.001	60.801	60.201	60.601	60.101	61.001	65.901	64.301	63.601	63.601	64.801	64.801	64.501	65.501
	MK249304_Finch_associated_genomovirus_4_S30N_A	58.701	60.801	58.201	58.301	58.301	59.801	59.401	60.501	60.401	58.901	60.501	60.501	60.601	60.501	60.501	61.201	61.301	61.401	60.101	59.901	58.901	60.301	61.401	61.401	60.701	61.801	61.001	60.301	62.201	61.201	59.801	59.601	60.001	60.001	60.001	60.801	60.201	60.601	60.101	61.101	65.901	64.301	63.601	63.601	64.901	64.901	64.601	65.501
	MK249250_Finch_associated_genomovirus_4_A4N_C	59.101	60.901	57.801	58.001	58.001	59.801	59.201	60.501	60.401	59.101	60.501	60.501	60.601	60.501	60.601	61.201	61.201	61.401	60.001	59.901	58.501	60.001	61.401	61.401	60.601	61.801	61.001	60.001	62.001	61.301	60.001	59.401	60.001	60.001	59.901	60.801	60.401	60.501	60.001	61.001	65.401	64.601	64.101	64.101	65.501	65.501	65.201	65.001
	MK249270_Finch_associated_genomovirus_4_E36P_A	59.101	60.901	57.801	58.001	58.001	59.801	59.201	60.501	60.401	59.101	60.501	60.501	60.601	60.501	60.601	61.201	61.201	61.401	60.001	59.901	58.501	60.001	61.401	61.401	60.601	61.801	61.001	60.001	62.001	61.301	60.001	59.401	60.001	60.001	59.901	60.801	60.401	60.501	60.001	61.001	65.401	64.601	64.101	64.101	65.501	65.501	65.201	65.001
	MK249306_Finch_associated_genomovirus_4_S30P_A	59.101	60.901	57.801	58.001	58.001	59.801	59.201	60.501	60.401	59.101	60.501	60.501	60.601	60.501	60.601	61.201	61.201	61.401	60.001	59.901	58.501	60.001	61.401	61.401	60.601	61.801	61.001	60.001	62.001	61.301	60.001	59.401	60.001	60.001	59.901	60.801	60.401	60.501	60.001	61.001	65.401	64.601	64.101	64.101	65.501	65.501	65.201	65.001
	MK249263_Finch_associated_genomovirus_4_E20P_A	59.101	60.901	57.801	58.001	58.001	59.701	59.201	60.501	60.401	59.001	60.501	60.601	60.701	60.601	60.601	61.101	61.201	61.301	60.001	60.001	58.801	60.001	61.401	61.401	60.601	61.701	61.001	60.001	62.101	61.301	59.801	59.701	60.001	60.001	59.901	60.801	60.401	60.501	60.001	61.101	65.401	64.601	64.001	64.001	65.601	65.601	65.301	65.001
	MK249297_Finch_associated_genomovirus_4_E50P_A	59.101	60.901	57.801	58.001	58.001	59.701	59.201	60.501	60.401	59.001	60.501	60.601	60.701	60.601	60.601	61.101	61.201	61.301	60.001	60.001	58.801	60.001	61.401	61.401	60.601	61.701	61.001	60.001	62.101	61.301	59.801	59.701	60.001	60.001	59.901	60.801	60.401	60.501	60.001	61.101	65.401	64.601	64.001	64.001	65.601	65.601	65.301	65.001
	MK249298_Finch_associated_genomovirus_4_E45P_A	59.701	60.701	57.901	58.001	58.001	59.801	59.101	60.801	60.701	59.101	60.401	60.301	60.401	60.301	60.301	60.901	61.001	61.101	59.801	59.701	58.401	60.301	61.301	61.201	60.401	61.701	60.901	60.001	61.901	61.701	60.001	59.501	59.901	59.901	59.901	60.401	60.401	60.301	60.001	61.001	65.201	64.501	63.901	63.901	65.501	65.501	65.101	64.901
	MK249264_Finch_associated_genomovirus_4_E36N_A	59.001	60.501	58.101	58.301	58.301	59.901	59.801	61.001	60.801	59.201	60.301	60.201	60.301	60.201	60.201	60.801	60.801	60.901	59.701	60.001	58.401	59.801	60.901	61.001	60.601	61.801	61.601	59.901	61.801	60.901	59.601	59.301	59.801	59.801	59.801	60.601	60.201	60.401	59.601	60.701	65.101	64.301	63.701	63.701	65.401	65.401	65.001	64.201
	MK249274_Finch_associated_genomovirus_4_E45N_A	59.001	61.201	58.101	58.001	58.001	60.001	59.201	60.601	60.501	59.001	60.401	60.301	60.301	60.501	60.501	61.201	61.201	61.401	60.201	59.801	58.501	60.101	62.301	61.201	61.301	62.601	62.001	60.201	62.101	61.001	59.901	59.401	60.301	60.301	60.201	61.101	60.401	60.801	60.001	61.101	65.401	64.401	63.901	63.901	66.001	66.001	65.601	65.201
	MK249285_Finch_associated_genomovirus_4_E48N_A	59.401	61.101	58.001	58.201	58.201	59.801	59.201	60.501	60.401	59.301	60.501	60.601	60.701	60.601	60.601	61.201	61.201	61.301	60.001	59.801	58.701	60.101	61.101	61.401	61.001	62.001	61.701	60.101	62.101	61.201	59.901	59.501	60.301	60.301	60.201	61.101	60.701	60.801	60.001	61.101	65.401	64.501	64.101	64.101	65.701	65.701	65.401	64.601
	MK249292_Finch_associated_genomovirus_4_E50N_A	59.001	61.201	58.201	58.401	58.401	59.701	59.201	60.501	60.401	59.001	60.701	60.501	60.601	60.501	60.501	61.201	61.201	61.401	60.201	59.701	59.201	60.401	61.501	61.701	60.901	61.901	61.301	60.501	62.401	61.401	59.801	59.801	60.201	60.201	60.201	61.101	60.301	60.701	60.201	61.401	65.901	64.201	63.601	63.601	64.501	64.501	64.501	65.101
	KJ547643_Gemykibivirus_Sewage_associated_gemycircularvirus_3	57.201	59.101	60.101	60.101	60.101	59.501	61.101	60.301	60.401	57.901	60.501	60.201	60.101	60.001	59.901	60.201	60.301	60.301	59.901	59.801	59.001	59.601	60.001	59.401	59.801	59.801	60.301	59.601	60.201	60.801	59.701	58.601	59.101	59.101	58.401	59.301	58.801	58.401	58.701	57.101	64.701	65.201	64.801	64.801	64.901	64.901	64.501	64.601
	KT862240_Gemykibivirus_Sewage_associated_gemycircularvirus_3	58.201	59.601	60.301	59.601	60.201	60.001	60.301	60.401	60.701	57.801	60.601	61.401	61.401	61.201	61.201	61.401	61.301	61.301	60.601	60.401	59.401	61.101	59.301	60.101	61.501	61.101	60.801	60.601	60.701	60.701	59.901	60.001	57.901	57.801	57.701	57.601	57.601	57.601	58.201	58.901	64.601	65.001	63.601	63.601	64.601	64.501	64.201	64.901
	KT862252_Gemykibivirus_Sewage_associated_gemycircularvirus_3	58.601	60.001	60.501	60.301	60.301	60.201	60.501	60.401	60.701	57.601	61.101	61.901	61.801	61.701	61.601	61.601	60.901	61.601	61.601	60.601	59.401	61.801	59.201	60.201	61.101	60.401	60.301	60.201	60.901	61.101	60.101	59.801	58.101	57.901	57.801	57.701	57.701	57.701	58.601	58.601	64.501	65.101	64.401	64.401	64.301	64.201	63.901	64.601
	KT862255_Gemykibivirus_Sewage_associated_gemycircularvirus_3	58.301	60.101	60.901	60.701	60.701	59.801	60.701	60.601	60.901	57.801	60.701	62.101	62.001	61.801	61.701	61.601	61.401	61.601	60.901	59.901	59.201	61.201	59.801	60.301	61.201	60.901	60.601	60.101	61.401	60.601	60.401	59.401	58.401	58.201	58.201	58.101	58.101	58.101	58.501	58.401	64.801	65.101	64.501	64.501	63.701	63.601	63.301	65.001
	MK249294_Finch_associated_genomovirus_1_E50N_A	57.401	61.901	58.901	59.201	59.101	59.701	61.501	60.401	60.201	59.201	59.901	60.101	60.301	59.801	59.901	58.901	58.701	59.401	60.401	60.301	58.501	59.101	59.401	59.601	59.901	59.501	59.301	61.201	60.001	60.701	59.001	59.701	58.401	58.401	58.301	57.801	58.001	58.101	59.101	58.701	63.001	63.101	63.901	63.901	63.801	63.801	64.201	63.901
	KP263543_Gemykibivirus_Badger_feces_associated_gemycircularvirus	56.001	60.401	58.701	58.801	58.601	58.301	58.401	60.201	60.101	59.201	59.201	60.501	59.901	60.701	60.301	59.201	59.701	59.401	59.701	58.601	57.801	59.501	62.401	60.401	58.201	60.501	61.601	60.801	59.801	59.901	60.601	61.701	60.801	61.201	60.701	60.401	60.801	60.701	60.501	59.801	59.401	60.401	60.201	60.201	58.101	58.101	57.901	58.601
	JX185428_Gemyduguivirus_Dragonfly_associated_circular_virus_3	58.501	58.301	57.401	58.801	58.801	59.901	59.501	61.001	60.901	58.801	60.201	59.701	59.801	59.701	59.701	60.601	60.401	60.601	62.401	60.501	60.301	58.701	59.101	58.201	57.301	58.501	59.501	58.001	58.901	60.201	58.601	58.301	59.401	59.401	59.201	60.201	60.501	60.501	60.501	58.901	61.701	59.601	62.001	62.001	61.801	61.601	61.501	61.801
	MH939417_Gemyduguivirus_Plant_associated_genomovirus_5	58.701	59.701	57.601	57.901	57.801	57.601	59.301	59.301	59.301	58.901	59.601	60.301	60.201	60.401	60.301	60.701	60.901	60.801	59.501	59.901	59.401	59.201	57.701	58.501	57.201	59.101	59.101	58.801	58.501	61.201	58.801	57.801	59.001	58.801	58.801	59.401	59.501	58.101	57.601	57.301	61.301	61.401	61.401	61.401	60.601	60.401	60.101	60.401
	MH939418_Gemyduguivirus_Plant_associated_genomovirus_5	57.201	57.601	60.001	59.701	59.601	59.201	59.001	58.101	58.101	59.401	59.901	60.601	60.601	61.001	61.001	60.401	60.001	59.901	59.901	60.301	60.301	57.301	56.801	58.801	57.801	57.401	58.201	57.501	58.701	59.801	58.601	56.701	58.201	58.001	58.001	59.401	58.401	58.501	59.101	59.401	59.501	59.501	59.901	59.901	60.001	59.801	59.601	59.301
	MH939420_Gemyduguivirus_Plant_associated_genomovirus_5	57.001	57.501	60.001	59.701	59.701	59.401	59.101	58.101	58.101	59.301	60.101	60.401	60.401	60.501	60.501	60.501	60.001	60.001	60.301	60.201	60.301	57.601	56.901	58.801	57.801	57.401	58.201	57.601	59.001	59.801	58.101	56.801	58.201	58.001	58.001	59.401	58.401	58.501	59.101	59.501	59.501	59.401	59.901	59.801	60.001	59.801	59.601	59.201
	MH939424_Gemyduguivirus_Plant_associated_genomovirus_5	57.001	57.501	60.001	59.701	59.701	59.301	59.101	58.201	58.201	59.301	60.101	60.401	60.401	60.501	60.501	60.501	60.101	60.001	60.301	60.101	60.301	57.701	56.901	58.801	57.801	57.401	58.201	57.601	59.001	59.801	58.101	56.801	58.201	58.001	58.001	59.401	58.401	58.501	59.101	59.501	59.601	59.401	59.901	59.901	60.001	59.801	59.601	59.301
	MH939419_Gemyduguivirus_Plant_associated_genomovirus_5	58.501	58.801	59.501	59.301	59.301	58.301	58.101	58.801	58.801	58.401	59.901	61.601	61.601	61.801	61.801	60.401	60.801	60.301	59.801	60.201	58.401	57.301	58.201	58.801	57.401	59.701	58.001	57.501	57.901	59.401	58.101	57.501	58.901	58.901	59.001	59.001	59.501	58.901	58.901	60.101	60.001	59.501	60.901	60.901	59.701	59.601	59.801	59.501
	MH939421_Gemyduguivirus_Plant_associated_genomovirus_5	58.001	58.601	59.601	59.501	59.401	58.401	58.201	58.801	58.801	58.201	60.301	61.801	61.801	62.001	62.001	60.801	60.901	60.701	59.801	60.301	58.401	57.901	58.801	58.601	57.501	59.701	58.201	57.801	58.101	59.501	58.201	57.801	58.601	58.701	58.801	59.601	59.701	58.901	59.101	60.001	59.701	59.501	61.001	61.001	60.401	60.201	60.301	59.801
	MH939423_Gemyduguivirus_Plant_associated_genomovirus_5	58.301	58.201	59.501	59.701	59.701	58.101	58.501	58.601	58.601	58.301	60.101	61.001	61.001	61.201	61.201	59.501	59.901	59.701	59.901	60.201	58.601	57.501	59.001	58.501	57.701	59.101	58.001	57.701	58.601	59.201	58.201	57.901	58.701	58.701	58.601	58.701	59.201	58.401	58.601	59.701	59.401	59.001	60.501	60.501	59.901	59.801	59.801	59.601
	MH939422_Gemyduguivirus_Plant_associated_genomovirus_5	58.101	58.401	59.901	59.701	59.701	58.801	58.701	58.801	58.801	58.401	60.801	61.601	61.601	61.901	61.901	60.101	60.601	60.401	59.801	60.701	59.701	57.401	57.301	58.701	57.701	58.901	58.301	57.601	59.101	59.701	58.401	57.401	58.501	58.501	58.401	59.401	59.001	59.101	59.101	59.801	59.601	59.401	60.601	60.501	59.901	59.701	59.801	59.601
	KY230613_Gemyduguivirus_Bemisia_associated_genomovirus_AdDF	58.901	59.001	57.501	57.201	57.201	58.101	59.901	60.001	60.101	58.601	61.001	59.801	59.801	59.801	59.701	60.301	60.201	60.301	60.801	59.901	57.901	57.901	58.301	58.201	59.801	59.201	58.801	60.001	60.301	60.501	60.501	59.401	59.001	59.001	58.801	59.301	59.301	59.401	59.501	59.001	60.901	61.601	60.301	60.101	60.201	60.101	60.101	60.701
	MH939370_Gemyduguivirus_Plant_associated_genomovirus_4	57.501	59.601	58.601	58.601	58.601	59.501	58.701	62.001	62.001	60.601	61.101	58.901	58.701	59.001	58.801	57.501	57.501	57.101	58.901	60.701	59.101	56.801	57.301	58.301	58.801	57.201	58.701	59.101	59.101	58.801	58.901	60.001	60.101	60.001	60.101	60.201	61.201	60.201	60.601	60.101	58.401	60.301	59.701	59.701	58.701	58.701	58.701	58.501
	KY312558_Gemyduguivirus_Gemycircularvirus_red_crowned_crane_yc_19	58.601	57.601	59.101	58.501	58.501	60.201	59.201	58.701	58.701	58.201	57.901	62.701	62.601	62.701	62.601	59.901	59.701	59.701	59.301	59.201	57.901	57.501	58.001	59.501	58.901	58.401	59.701	57.801	59.201	61.201	59.201	58.501	57.501	57.501	57.501	57.201	57.701	58.001	57.501	57.801	59.401	58.401	61.701	61.701	59.801	59.701	60.101	60.301
	MH545507_Gemykibivirus_Cybaeus_spider_associated_circular_virus_2	58.801	59.101	58.401	58.701	58.701	59.501	60.301	61.301	61.301	59.501	60.901	59.301	59.401	58.801	58.701	59.001	59.801	59.601	61.901	60.401	58.601	59.801	58.101	58.601	60.401	59.301	59.501	61.101	60.001	62.501	58.701	59.701	58.901	59.001	59.001	58.701	59.001	58.601	59.601	58.901	61.001	60.001	62.501	62.501	62.501	62.401	62.401	62.101
	MH939438_Gemykibivirus_Plant_associated_genomovirus_3	57.801	59.701	58.101	59.001	59.001	59.201	59.801	59.401	59.401	59.401	58.501	61.501	61.401	61.601	61.601	59.901	60.101	60.001	61.601	61.301	58.201	60.801	60.301	59.401	60.601	60.301	59.201	57.901	60.001	60.301	60.501	60.201	60.201	60.101	59.001	59.001	60.201	58.501	59.001	60.901	61.201	61.201	60.501	60.501	63.401	63.301	62.801	63.401
	MH939439_Gemykibivirus_Plant_associated_genomovirus_3	58.101	59.701	58.201	59.001	59.501	59.301	60.001	59.301	59.301	59.701	58.601	61.501	61.401	61.601	61.601	59.901	60.001	60.101	61.701	61.001	58.201	60.701	60.001	59.301	60.801	60.201	59.701	58.201	60.401	60.401	60.801	60.201	60.801	60.701	59.601	59.601	60.801	59.201	59.901	61.501	60.601	61.201	60.301	60.301	63.201	63.101	63.101	63.101
	KJ641719_unclassified_Genomoviridae_Bat_circovirus	59.601	59.101	60.001	60.501	60.501	58.801	61.401	60.201	60.001	59.501	60.401	58.301	58.101	57.801	57.801	59.301	58.501	58.501	60.301	60.201	58.601	58.801	58.901	58.501	60.301	59.601	59.801	59.101	60.201	60.201	59.701	58.901	59.601	59.701	58.901	59.401	59.401	58.601	58.901	59.901	61.801	58.901	58.601	58.601	59.801	59.801	60.101	59.401
	KT732798_Gemykolovirus_Pacific_flying_fox_faeces_associated_gemycircularvirus_6	57.201	59.301	57.501	59.101	58.901	59.001	59.801	58.501	57.901	57.301	61.101	57.901	57.701	57.901	57.801	58.601	58.501	58.801	57.201	59.501	59.001	58.101	59.701	60.601	58.001	59.001	59.301	58.401	58.501	58.101	57.801	59.501	56.501	56.401	56.501	56.201	56.601	56.801	57.001	57.701	60.301	59.901	59.901	59.901	58.501	58.301	58.101	58.201
	KT732799_Gemykolovirus_Pacific_flying_fox_faeces_associated_gemycircularvirus_6	56.501	59.801	57.701	59.501	59.501	59.001	59.701	59.701	59.101	57.401	61.201	57.701	57.701	57.701	57.701	58.801	58.601	58.901	56.401	58.901	59.301	58.101	59.501	60.801	57.801	58.501	59.301	59.101	58.301	57.501	58.201	59.801	56.801	56.601	56.701	56.501	56.701	57.101	57.301	58.001	60.101	60.101	60.001	60.001	58.701	58.401	58.201	58.401
	KX434768_Gemykolovirus_Common_bean_associated_gemycircularvirus	57.301	59.901	57.401	58.101	57.901	58.401	58.701	59.001	59.001	58.101	62.201	59.701	59.601	59.801	59.501	58.401	58.901	59.301	56.501	59.401	58.001	58.801	59.901	59.701	59.301	59.301	59.401	58.201	58.901	57.501	59.801	58.901	55.701	55.701	55.201	56.001	55.301	55.401	55.901	56.901	60.401	57.801	59.701	59.801	59.501	59.501	59.501	60.001
	KX434769_Gemykolovirus_Common_bean_associated_gemycircularvirus	57.201	59.901	57.301	58.001	57.901	58.401	58.701	59.001	59.001	58.101	62.101	59.801	59.601	59.901	59.501	58.501	59.001	59.401	56.601	59.401	57.901	58.701	59.901	59.601	59.301	59.101	59.401	58.101	58.901	57.001	59.901	58.901	55.701	55.701	55.301	56.001	55.301	55.501	56.001	56.601	60.501	57.801	59.601	59.701	59.401	59.401	59.301	59.901
	KX434770_Gemykolovirus_Common_bean_associated_gemycircularvirus	57.401	60.401	57.601	58.201	58.001	58.501	58.601	58.901	58.801	58.101	62.701	60.501	60.001	60.601	60.601	58.501	58.901	59.301	56.101	58.801	58.701	58.401	59.801	59.501	58.201	59.301	59.701	58.301	59.301	57.601	59.701	58.901	56.401	56.301	55.501	56.501	56.201	56.101	56.201	56.301	60.801	57.701	60.301	60.401	59.701	59.701	59.401	60.301
	MH939386_Gemykolovirus_Plant_associated_genomovirus_10	58.301	57.701	57.301	57.901	58.001	57.301	60.101	57.901	58.001	57.801	59.801	58.201	58.301	58.101	58.201	59.301	58.901	59.001	58.201	59.301	57.501	57.801	59.001	56.801	58.001	58.701	58.501	57.901	58.801	58.901	58.101	58.001	56.601	56.601	56.701	56.901	56.101	56.601	57.101	57.501	59.001	58.601	59.101	59.101	58.201	57.901	57.801	58.101
	MH939387_Gemykolovirus_Plant_associated_genomovirus_10	58.501	58.401	57.101	57.601	57.701	57.401	59.901	58.701	58.801	57.501	59.801	58.501	58.601	58.401	58.501	59.101	58.801	58.901	58.901	58.501	57.401	57.701	58.801	56.801	58.101	59.001	58.701	58.201	58.701	59.401	58.101	57.501	56.601	56.601	56.701	56.801	56.201	56.801	57.301	57.301	59.001	59.301	59.101	59.101	58.501	58.201	58.101	58.301
	MH939388_Gemykolovirus_Plant_associated_genomovirus_10	57.901	58.601	57.201	57.101	57.201	57.301	59.701	58.701	58.901	57.201	59.401	59.101	59.201	59.101	59.201	59.601	59.201	59.401	58.301	58.901	58.001	57.401	58.501	56.801	58.101	58.901	58.501	58.501	59.001	59.501	57.901	57.601	56.901	56.901	57.001	57.301	56.301	57.101	57.601	57.001	58.901	59.201	58.901	58.901	58.101	57.801	57.701	57.901
	KY308270_Gemykolovirus_Thrips_associated_genomovirus_4	57.501	59.401	57.301	58.201	58.301	58.401	59.501	59.301	59.001	59.501	58.701	58.301	58.101	58.001	57.901	57.101	57.101	57.301	56.501	57.401	57.801	60.601	58.501	57.601	57.901	57.901	58.001	58.001	54.501	58.501	59.001	58.001	57.701	58.701	57.801	58.701	58.001	58.601	58.701	58.801	58.801	59.501	60.201	60.201	60.601	60.401	59.901	59.501
	MF173066_Gemykolovirus_Tick_associated_genomovirus_2	56.901	57.501	56.301	56.901	56.901	59.101	58.401	58.901	58.901	58.901	60.101	58.201	58.301	58.701	58.801	57.801	58.101	58.301	56.401	57.301	58.901	58.501	54.601	56.301	56.701	56.801	58.101	56.901	57.301	57.501	56.601	60.701	58.901	58.801	57.601	57.301	57.301	58.201	57.501	57.501	59.201	60.801	57.701	57.701	58.701	58.701	58.501	58.201
	MH939381_Gemykolovirus_Plant_associated_genomovirus_8	56.401	58.301	58.801	58.401	58.501	58.601	58.301	58.801	58.601	58.401	60.301	56.901	56.901	56.701	56.801	59.001	58.901	59.001	57.301	58.101	58.101	58.201	58.201	56.101	57.701	57.901	56.801	56.701	57.901	57.001	58.101	56.801	58.801	59.001	58.901	59.501	59.101	58.701	58.901	57.401	60.401	59.501	56.701	56.701	57.401	57.301	57.101	57.401
	MH939393_Gemykolovirus_Plant_associated_genomovirus_8	56.501	58.301	58.701	58.401	58.501	58.601	58.301	58.801	58.601	58.801	60.301	56.901	56.901	56.801	56.801	59.001	59.001	59.101	57.601	58.101	58.101	58.201	58.101	55.901	57.701	58.001	56.801	56.601	57.901	57.001	58.101	57.401	58.901	59.101	59.001	59.901	59.101	58.701	58.901	57.401	60.401	59.801	56.701	56.701	57.401	57.301	57.101	57.401
	MH939404_Gemykolovirus_Plant_associated_genomovirus_8	57.101	58.601	58.701	58.201	58.301	59.301	58.501	59.101	58.901	58.101	60.401	57.101	57.101	56.901	56.901	59.001	58.901	59.001	57.301	58.101	58.201	58.201	58.001	56.901	57.801	57.601	57.001	56.601	56.801	57.101	58.201	56.701	58.901	59.001	58.701	59.301	58.901	58.601	58.701	57.301	60.301	59.901	57.201	57.201	57.301	57.201	57.001	56.601
	MH939441_Gemykolovirus_Plant_associated_genomovirus_8	56.901	58.301	58.501	58.101	58.201	58.901	58.101	58.801	58.501	58.501	59.601	57.101	57.101	56.901	56.901	58.801	58.601	58.701	56.901	58.201	58.001	58.101	57.801	56.201	57.301	57.401	57.901	56.601	57.001	57.201	58.401	56.701	58.801	58.901	58.601	59.201	58.701	58.501	58.601	57.801	60.001	59.401	57.101	57.101	57.501	57.401	57.201	57.101
	MH939433_Gemykolovirus_Plant_associated_genomovirus_8	57.901	57.601	58.301	58.201	58.301	58.301	58.601	58.201	58.001	58.201	59.401	56.101	56.301	56.101	56.101	58.501	58.501	58.601	57.101	58.401	58.201	57.801	57.501	55.901	57.501	57.401	56.901	56.301	56.801	56.401	58.601	56.101	58.301	58.501	58.501	59.001	58.601	58.401	58.301	56.701	60.201	59.101	56.601	56.601	57.401	57.201	57.201	56.601
	MH939443_Gemykolovirus_Plant_associated_genomovirus_8	57.801	57.301	58.601	58.301	58.401	57.701	58.201	59.301	59.101	58.201	59.601	57.201	57.101	57.001	57.001	58.201	58.001	58.101	57.901	58.101	58.201	57.701	58.201	55.601	57.801	57.901	58.001	57.301	57.101	56.501	58.301	56.401	58.201	58.301	58.501	59.301	58.901	58.301	58.801	58.101	59.701	59.101	57.201	57.201	57.001	57.001	57.501	56.501
	MH939391_Gemykolovirus_Plant_associated_genomovirus_8	56.801	58.201	57.901	57.601	57.701	58.401	58.501	58.501	58.301	58.801	60.401	56.101	56.201	55.901	55.901	58.901	59.101	59.201	57.501	57.301	56.801	58.301	58.301	56.501	57.501	57.601	57.901	58.401	57.901	57.101	58.501	57.101	57.901	58.001	58.001	58.501	57.901	57.901	57.801	57.801	60.201	59.801	56.801	56.801	57.601	57.601	57.501	57.601
	MH939395_Gemykolovirus_Plant_associated_genomovirus_8	57.501	58.301	58.101	57.801	57.901	57.801	58.501	58.901	58.701	58.501	60.301	56.001	56.101	55.801	55.801	58.801	59.001	59.101	57.201	57.301	57.001	58.201	58.301	56.601	57.401	57.601	57.901	58.701	57.801	57.001	58.501	57.101	57.901	58.101	58.101	58.101	57.901	57.901	57.801	57.901	60.301	59.501	56.701	56.701	57.601	57.501	57.401	57.501
	MH939403_Gemykolovirus_Plant_associated_genomovirus_8	57.501	58.301	58.101	57.801	57.901	57.801	58.501	58.901	58.701	58.501	60.301	56.001	56.101	55.801	55.801	58.801	59.001	59.101	57.201	57.301	57.001	58.201	58.301	56.601	57.401	57.601	57.901	58.701	57.801	57.001	58.501	57.101	57.901	58.101	58.101	58.101	57.901	57.901	57.801	57.901	60.301	59.501	56.701	56.701	57.601	57.501	57.401	57.501
	MH939405_Gemykolovirus_Plant_associated_genomovirus_8	57.801	58.101	58.001	57.701	57.801	58.301	58.601	58.301	58.001	58.401	60.501	56.001	56.101	55.801	55.901	58.701	58.901	59.001	57.201	57.401	56.801	58.301	58.401	56.601	57.501	57.601	57.901	58.701	57.901	57.001	58.501	57.101	58.101	58.301	58.301	58.501	58.401	57.801	58.001	57.801	60.201	59.301	56.901	56.901	57.501	57.401	57.301	57.501
	MH939400_Gemykolovirus_Plant_associated_genomovirus_8	56.101	58.701	57.901	57.601	57.701	57.401	57.401	58.701	58.501	58.801	59.801	56.001	56.001	55.701	55.801	58.601	58.801	58.901	56.801	57.401	56.901	57.901	57.901	56.301	57.101	57.401	57.501	58.601	58.201	57.101	58.401	57.001	57.701	57.701	57.901	58.301	57.701	57.701	57.501	57.401	60.301	59.201	56.601	56.601	58.001	57.901	57.701	57.201
	MH939389_Gemykolovirus_Plant_associated_genomovirus_8	58.901	57.801	56.501	57.201	57.201	59.701	57.901	57.501	57.501	58.501	59.501	57.501	57.201	57.901	57.601	59.301	59.401	59.501	56.801	58.701	58.601	59.501	56.701	56.801	56.401	58.601	57.101	57.201	57.801	58.001	59.101	57.201	59.401	59.601	59.501	59.601	59.701	58.501	59.101	57.801	59.101	59.101	57.601	57.601	57.501	57.301	57.201	57.101
	MH939399_Gemykolovirus_Plant_associated_genomovirus_8	58.001	57.901	56.501	57.201	57.201	59.001	58.401	57.501	57.501	58.601	59.501	57.201	57.001	57.601	57.301	59.401	59.501	59.601	57.101	59.101	58.301	59.601	56.501	56.801	56.601	58.601	57.201	57.001	57.801	58.001	59.001	57.101	59.301	59.301	59.301	59.601	59.101	58.301	58.801	57.601	59.101	59.401	58.201	58.201	58.101	57.901	57.801	57.801
	MH939382_Gemykolovirus_Plant_associated_genomovirus_9	57.301	57.301	57.301	58.601	58.001	59.801	59.001	59.501	59.401	57.401	60.201	59.201	59.601	58.901	59.301	60.501	60.601	60.701	57.601	57.201	57.501	60.801	57.101	56.701	59.101	58.501	59.401	57.701	58.401	59.401	58.301	58.801	57.401	57.901	58.001	57.401	57.801	57.801	57.701	59.701	59.801	58.501	60.001	60.001	59.801	59.701	59.701	60.301
	MH939398_Gemykolovirus_Plant_associated_genomovirus_9	57.101	57.501	56.901	58.201	57.601	59.701	59.101	58.601	58.401	57.601	59.701	58.901	59.301	58.701	59.001	60.701	60.801	60.901	57.701	57.001	57.301	60.601	56.901	56.801	59.101	58.501	59.801	57.901	58.401	59.401	57.901	58.701	57.201	57.701	57.801	57.401	57.601	58.001	58.001	60.101	60.101	58.401	60.901	60.901	59.901	59.701	59.701	60.301
	MH939426_Gemykolovirus_Plant_associated_genomovirus_9	56.901	57.401	57.501	58.001	57.301	60.001	58.101	59.201	59.001	57.601	58.901	58.301	58.701	58.001	58.401	60.201	60.301	60.401	57.101	56.601	57.601	59.601	57.501	57.201	59.701	58.801	58.501	57.401	57.601	59.001	58.101	58.401	57.101	57.601	57.701	57.501	57.701	57.401	57.501	60.101	59.901	58.501	60.101	60.101	59.601	59.401	59.401	60.101
	MH939407_Gemykolovirus_Plant_associated_genomovirus_9	57.601	57.001	57.701	58.901	58.301	59.601	59.001	59.001	58.801	57.601	59.601	58.501	58.901	58.601	59.001	60.301	59.201	59.301	57.101	57.301	56.301	60.501	56.701	56.401	59.201	58.601	59.301	57.801	58.401	58.801	58.301	59.301	57.401	57.901	58.101	57.701	57.901	58.101	58.101	59.201	59.701	58.401	61.301	61.301	60.101	59.901	59.901	60.201
	MH939383_Gemykolovirus_Plant_associated_genomovirus_9	58.401	58.301	57.301	57.701	57.901	58.901	59.701	60.701	60.701	58.201	61.801	57.801	57.801	58.201	58.101	58.301	57.901	57.501	57.801	58.301	57.801	60.101	56.301	58.801	58.001	59.101	58.201	59.501	58.901	58.801	59.401	59.301	57.701	57.201	56.501	56.301	55.401	55.901	56.901	57.601	60.201	58.301	60.501	60.401	59.401	59.201	59.201	58.801
	MH939428_Gemykolovirus_Plant_associated_genomovirus_9	57.201	58.101	57.001	58.201	58.401	58.601	60.001	60.201	60.101	58.901	61.901	58.701	58.601	59.001	58.901	58.301	58.401	58.401	58.001	58.801	57.601	60.001	56.501	57.401	57.801	58.901	58.001	58.201	59.101	58.901	58.801	59.101	58.201	57.901	57.701	57.701	56.801	57.201	57.701	57.201	59.701	57.701	60.301	60.301	59.701	59.501	59.501	59.601
	MH939430_Gemykolovirus_Plant_associated_genomovirus_9	56.801	58.401	57.601	58.401	58.601	59.001	60.001	60.401	60.301	59.401	61.801	58.701	58.601	59.001	59.001	58.001	57.101	57.101	58.601	58.901	57.901	60.301	56.201	57.801	57.901	58.701	57.801	57.801	58.701	59.201	59.501	59.501	57.601	57.201	57.301	57.001	56.101	56.801	57.301	57.901	59.501	58.201	60.601	60.501	60.601	60.401	60.401	60.001
	MH939437_Gemykolovirus_Plant_associated_genomovirus_9	56.901	58.801	57.201	58.401	58.301	59.101	60.101	60.301	60.601	59.201	61.901	58.601	58.601	59.001	58.901	58.201	57.301	57.301	59.001	58.701	58.001	60.301	56.401	57.901	57.301	58.901	58.201	57.701	58.501	59.001	59.701	59.301	58.301	57.901	57.701	57.401	56.601	57.201	57.501	57.701	59.201	58.001	60.701	60.701	60.901	60.801	60.701	60.301
	MH939394_Gemykolovirus_Plant_associated_genomovirus_9	57.501	58.101	57.401	58.601	58.701	59.901	60.001	60.101	60.101	57.601	62.601	58.701	58.601	59.001	58.901	58.301	57.401	57.401	58.501	58.201	57.801	59.901	56.401	57.301	57.301	60.501	59.501	57.701	58.101	59.501	60.801	59.301	57.501	57.101	56.901	56.401	55.401	55.701	56.101	57.001	58.301	58.601	60.401	60.301	58.901	58.701	58.601	59.101
	MH939390_Gemykolovirus_Plant_associated_genomovirus_9	58.001	57.901	58.601	59.101	59.301	59.001	59.301	60.001	59.901	59.401	61.101	58.001	58.601	58.401	58.701	57.701	57.801	57.701	58.901	58.101	57.301	59.901	58.201	58.101	57.801	58.401	59.101	58.401	58.801	58.801	58.801	58.701	58.501	58.301	58.001	57.501	57.401	58.001	57.701	58.101	59.701	60.101	61.101	61.101	62.001	61.901	61.901	62.101
	MH939429_Gemykolovirus_Plant_associated_genomovirus_9	58.101	57.701	58.001	58.501	58.701	59.301	59.401	60.101	60.101	60.201	60.601	57.701	58.301	58.401	58.701	57.801	57.901	57.901	58.801	58.401	57.701	59.401	58.001	57.601	58.101	58.501	59.101	58.301	58.601	58.901	58.501	58.701	58.401	58.201	58.101	57.701	57.801	58.201	57.801	58.201	59.901	60.201	60.801	60.801	61.901	61.701	61.701	62.101
	MH939392_Gemykolovirus_Plant_associated_genomovirus_9	57.801	57.901	56.801	57.901	57.101	59.701	59.401	58.301	58.001	58.101	59.301	58.901	59.101	59.101	59.101	58.201	58.301	58.101	57.701	56.301	57.801	56.801	58.601	57.601	58.701	59.801	59.901	57.801	59.201	59.201	58.301	57.101	56.401	57.201	56.601	57.201	57.101	57.201	56.901	56.501	58.701	57.801	58.901	58.901	59.301	59.201	59.101	58.901
	MH939408_Gemykolovirus_Plant_associated_genomovirus_9	57.701	57.801	56.901	58.001	57.301	59.001	59.001	58.601	58.201	57.901	60.201	59.001	59.101	59.201	59.201	58.001	58.101	57.901	57.901	55.901	57.701	56.601	58.201	57.501	58.701	59.601	59.701	57.701	59.501	58.701	59.201	57.601	56.601	56.301	56.901	56.401	56.901	56.601	56.401	55.901	58.601	57.601	58.801	58.801	59.101	58.901	58.801	58.901
	MH939402_Gemykolovirus_Plant_associated_genomovirus_9	57.401	58.001	56.901	58.101	57.301	59.701	59.301	58.801	58.501	57.601	59.701	58.901	58.901	59.101	58.901	58.801	58.801	58.701	58.601	57.001	57.801	56.801	58.201	57.201	59.001	59.701	59.101	58.901	59.201	59.201	57.701	58.301	56.601	56.901	57.001	56.701	56.401	57.301	55.901	56.601	58.801	57.801	58.801	58.801	59.301	59.401	59.301	59.501
	MH939409_Gemykolovirus_Plant_associated_genomovirus_9	57.801	57.901	56.801	57.801	57.001	59.401	59.201	59.001	58.901	58.401	59.801	59.601	59.701	59.801	59.801	58.801	58.801	58.701	58.501	56.901	58.001	57.901	59.001	57.201	58.801	58.601	59.601	58.201	60.101	59.101	58.701	57.101	56.101	56.001	56.201	56.201	56.501	56.201	56.501	56.001	59.301	58.001	59.601	59.601	60.701	60.501	60.401	59.701
	MH939401_Gemykolovirus_Plant_associated_genomovirus_9	57.901	58.601	56.001	56.201	56.101	58.001	60.001	57.501	57.401	57.801	60.901	59.001	59.001	59.401	59.301	60.101	60.401	60.501	57.801	56.901	58.601	59.601	57.601	55.901	58.401	59.001	58.801	58.101	59.001	59.001	57.901	58.801	56.301	56.301	56.201	56.001	56.301	56.201	55.301	57.101	57.301	58.601	58.701	58.701	59.601	59.501	59.401	59.201
	MH939406_Gemykolovirus_Plant_associated_genomovirus_9	57.401	58.401	56.001	56.201	56.101	58.001	60.001	57.601	57.501	57.901	60.901	59.101	59.001	59.401	59.401	60.101	60.301	60.401	57.801	57.001	58.801	59.701	57.601	55.901	58.301	59.001	58.801	57.801	59.001	59.101	57.901	58.701	56.301	56.201	55.401	55.301	55.701	55.401	54.701	56.901	57.501	58.001	58.801	58.801	59.301	59.201	59.101	58.901
	KT732800_Gemykolovirus_Pacific_flying_fox_faeces_associated_gemycircularvirus_7	59.301	57.701	57.401	57.701	57.801	59.201	57.801	57.701	57.601	58.901	61.501	57.201	57.601	57.001	57.501	58.701	58.601	58.801	57.301	59.701	57.501	58.101	57.401	56.901	56.501	58.001	58.401	56.801	59.301	59.901	56.201	58.601	58.501	58.901	58.901	58.801	58.201	59.001	58.901	58.401	58.601	59.701	58.101	58.101	59.701	59.801	60.101	60.201
	MG641203_Gemykolovirus_Alces_alces_faeces_associated_genomovirus_MP68	55.801	58.501	58.701	59.801	59.701	59.601	56.501	58.701	58.801	59.101	61.401	57.401	57.501	57.801	57.401	56.301	57.201	56.901	57.701	58.701	59.001	59.701	58.201	58.301	56.401	57.001	57.601	58.301	58.101	57.101	58.101	59.501	57.101	57.101	57.201	56.701	57.001	56.801	56.801	56.001	58.501	58.401	59.201	59.201	57.001	56.801	56.801	56.301
	MG641212_Gemykolovirus_Lepus_americanus_faeces_associated_genomovirus_SHP11	56.601	57.401	58.201	59.301	59.101	57.201	56.601	56.901	56.801	58.801	61.001	57.501	57.301	57.701	57.801	58.401	58.501	58.601	56.901	59.101	58.701	59.101	58.001	57.501	58.001	58.101	58.001	57.901	59.001	57.601	58.101	58.801	58.901	59.101	59.201	58.901	58.701	58.001	59.201	56.101	58.401	57.701	57.401	57.401	57.601	57.401	57.401	57.501
	MH545499_Gemykolovirus_Grasshopper_associated_circular_virus_1	57.901	59.501	57.901	57.801	57.901	58.801	59.001	58.901	59.001	60.101	59.801	58.901	59.001	59.301	59.301	59.701	59.601	59.701	57.701	60.501	58.701	59.801	61.401	58.901	58.901	59.801	59.801	60.801	59.801	59.301	59.901	58.701	57.601	57.601	58.001	57.301	57.501	58.201	58.001	57.701	59.701	58.301	60.701	60.701	61.501	61.201	61.201	61.801
	MH939374_Gemykolovirus_Plant_associated_genomovirus_7	60.401	60.201	59.301	59.101	59.201	58.501	59.101	58.401	58.401	56.301	60.001	59.101	59.101	59.101	59.101	58.801	58.801	58.601	59.301	60.401	59.901	58.801	60.801	57.801	59.801	59.301	59.201	58.201	60.701	58.001	58.101	58.401	56.701	56.701	55.901	56.401	55.601	56.501	56.301	57.201	58.801	59.101	58.201	58.201	61.201	61.001	60.701	61.501
	MH939375_Gemykolovirus_Plant_associated_genomovirus_7	57.401	58.101	58.301	58.201	58.401	58.401	58.701	58.001	57.901	57.401	61.201	59.701	59.201	59.801	59.401	59.101	58.901	58.901	58.901	60.401	59.101	58.501	58.901	57.201	58.601	57.101	58.201	57.801	58.201	59.301	58.101	57.701	55.801	56.001	56.001	56.401	56.301	56.401	56.701	57.401	57.701	58.401	59.501	59.601	60.101	60.101	60.001	60.601
	MH939376_Gemykolovirus_Plant_associated_genomovirus_7	57.701	58.101	58.301	58.201	58.401	58.201	59.001	57.701	57.601	57.901	61.001	59.801	59.301	59.901	59.401	59.401	58.801	58.901	58.601	60.601	59.201	58.401	59.301	57.401	59.201	57.101	58.001	57.701	57.801	59.301	58.001	57.701	55.901	56.101	56.101	56.601	56.401	56.601	56.901	57.101	57.901	58.401	59.501	59.601	60.101	60.101	60.001	60.601
	MH939410_Gemykolovirus_Plant_associated_genomovirus_7	58.001	58.501	58.101	58.001	58.101	57.401	58.401	58.201	58.101	57.401	61.501	59.801	59.301	59.901	59.501	59.101	58.801	58.801	59.201	60.401	58.501	57.601	58.001	57.201	57.901	57.201	58.101	58.401	58.101	59.301	58.001	57.801	55.801	56.001	56.001	56.401	56.301	56.401	56.701	57.101	57.601	58.301	59.501	59.501	59.801	59.801	59.701	60.401
	MH545501_Gemykolovirus_Tubeweb_spider_associated_circular_virus_1	57.301	58.101	57.601	58.301	58.001	60.101	59.701	59.301	59.201	57.601	61.101	59.401	59.101	58.901	58.601	59.701	59.201	59.501	56.501	56.301	57.201	57.901	58.701	58.901	59.001	58.801	55.601	57.701	60.301	58.501	58.501	58.401	57.201	57.301	56.901	56.701	56.101	57.101	58.001	58.401	59.301	57.701	57.801	57.801	60.201	60.101	59.901	60.201
	GQ365709_Gemycircularvirus_Sclerotinia_sclerotiorum_hypovirulence_associated_DNA_virus_1	57.601	59.301	56.601	57.301	57.301	59.401	58.501	57.801	57.801	57.401	61.701	59.501	59.601	58.901	58.801	58.301	58.801	59.501	58.501	61.301	58.801	59.401	61.401	59.801	61.401	60.701	61.201	59.901	60.701	61.801	58.301	58.401	57.201	57.301	57.301	57.401	56.501	57.501	56.901	58.301	60.801	59.401	61.201	61.201	59.501	59.501	59.501	59.901
	KF268025_Gemycircularvirus_Sclerotinia_sclerotiorum_hypovirulence_associated_DNA_virus_1	57.101	59.301	58.901	59.501	59.001	59.701	59.001	57.701	57.701	56.901	61.701	60.201	60.301	59.401	59.401	59.601	59.801	60.001	58.901	61.501	59.301	59.101	61.101	60.701	61.001	60.801	61.301	59.901	61.101	61.101	59.201	58.001	57.301	57.401	57.301	57.001	56.801	57.201	56.801	57.601	61.101	59.701	60.501	60.501	60.201	60.101	59.801	60.001
	KF268026_Gemycircularvirus_Sclerotinia_sclerotiorum_hypovirulence_associated_DNA_virus_1	57.101	59.301	58.701	59.201	58.701	59.701	59.001	57.701	57.701	57.401	61.701	60.201	60.201	59.401	59.301	59.501	59.801	60.001	58.801	61.401	59.101	59.101	61.101	60.701	61.101	60.901	61.301	59.901	61.201	61.101	59.201	58.001	57.401	57.501	57.401	56.901	56.901	57.101	56.701	57.501	61.001	59.701	60.501	60.501	60.201	60.101	59.801	60.001
	KF268027_Gemycircularvirus_Sclerotinia_sclerotiorum_hypovirulence_associated_DNA_virus_1	57.101	59.301	58.701	59.201	58.701	59.701	59.001	57.701	57.701	57.401	61.701	60.201	60.201	59.401	59.301	59.501	59.801	60.001	58.801	61.401	59.101	59.101	61.101	60.701	61.101	60.901	61.301	59.901	61.201	61.101	59.201	58.001	57.401	57.501	57.401	56.901	56.901	57.101	56.701	57.501	61.001	59.701	60.501	60.501	60.201	60.101	59.801	60.001
	KF268028_Gemycircularvirus_Sclerotinia_sclerotiorum_hypovirulence_associated_DNA_virus_1	57.101	59.301	58.701	59.201	58.701	59.701	59.001	57.701	57.701	57.401	61.701	60.201	60.201	59.401	59.301	59.501	59.801	60.001	58.801	61.401	59.101	59.101	61.101	60.701	61.101	60.901	61.301	59.901	61.201	61.101	59.201	58.001	57.401	57.501	57.401	56.901	56.901	57.101	56.701	57.501	61.001	59.701	60.501	60.501	60.201	60.101	59.801	60.001
	KM598382_Gemycircularvirus_Sclerotinia_sclerotiorum_hypovirulence_associated_DNA_virus_1	56.401	59.301	57.201	58.201	57.801	59.301	59.101	57.701	57.701	57.601	61.601	60.101	60.001	59.301	59.201	59.401	59.701	59.901	58.501	61.301	59.001	59.101	61.101	60.601	60.901	60.801	61.101	59.701	61.101	61.001	59.101	57.801	57.201	57.301	57.201	56.701	56.701	56.901	56.501	57.301	60.901	59.201	60.501	60.501	60.201	60.101	59.801	60.001
	KM598383_Gemycircularvirus_Sclerotinia_sclerotiorum_hypovirulence_associated_DNA_virus_1	56.401	59.301	57.201	58.201	57.801	59.301	59.101	57.701	57.701	57.601	61.601	60.101	60.001	59.301	59.201	59.401	59.701	59.901	58.501	61.301	59.001	59.101	61.101	60.601	60.901	60.801	61.101	59.701	61.101	61.001	59.101	57.801	57.201	57.301	57.201	56.701	56.701	56.901	56.501	57.301	60.901	59.201	60.501	60.501	60.201	60.101	59.801	60.001
	KM598384_Gemycircularvirus_Sclerotinia_sclerotiorum_hypovirulence_associated_DNA_virus_1	57.101	59.201	58.601	58.701	58.701	59.601	59.001	57.801	57.801	57.501	61.701	60.001	59.901	59.101	59.101	59.201	59.501	59.701	58.901	61.401	58.801	59.101	61.101	60.801	61.101	61.001	61.201	59.801	60.601	61.001	59.101	58.001	57.401	57.501	57.401	57.601	56.801	57.501	57.201	57.401	61.701	59.701	60.501	60.501	60.201	60.101	59.801	60.001
	KJ547636_Gemycircularvirus_Sewage_associated_gemycircularvirus_6	56.501	59.101	59.901	60.001	60.101	58.801	60.301	60.801	60.701	57.901	61.001	60.601	60.301	60.801	60.501	60.301	59.501	60.001	61.501	60.801	60.401	60.301	60.001	60.501	59.701	61.001	60.801	60.801	60.601	60.001	59.901	59.901	60.901	60.801	60.901	60.601	60.201	60.701	60.901	60.601	59.401	57.501	58.501	58.501	60.201	60.101	60.201	59.801
	KJ547641_Gemycircularvirus_Sewage_associated_gemycircularvirus_11	57.701	59.001	58.001	57.601	58.101	59.901	59.601	58.401	58.301	58.601	62.201	60.301	60.301	59.501	59.601	57.801	57.601	57.701	59.501	59.001	59.001	57.801	59.601	60.401	59.501	59.401	59.401	59.201	59.701	60.801	58.101	59.201	59.101	59.401	59.001	59.001	58.801	58.801	59.001	59.301	58.801	58.301	58.501	58.501	59.501	59.401	59.401	59.401
	KT862243_Gemycircularvirus_Faeces_associated_gemycircularvirus_20	56.601	61.801	59.501	59.701	60.001	60.801	60.701	62.001	61.901	60.801	61.701	61.701	61.701	61.401	61.401	63.601	63.001	63.401	62.501	61.901	58.601	61.401	60.701	61.701	60.401	60.401	60.101	60.601	62.101	60.501	61.701	60.401	60.101	61.001	60.401	60.501	60.401	60.301	60.401	59.601	60.701	60.901	61.401	61.401	61.801	61.601	61.701	61.001
	KT862246_Gemycircularvirus_Faeces_associated_gemycircularvirus_20	56.501	61.601	58.701	59.101	59.301	61.301	60.701	62.001	61.901	60.801	61.901	61.701	61.601	61.401	61.301	63.701	63.901	64.201	62.601	62.001	58.601	61.501	60.801	61.701	60.501	60.401	60.101	60.601	62.101	60.501	61.701	60.101	60.101	61.101	60.401	60.501	60.401	60.301	60.501	59.601	60.701	60.801	61.401	61.401	61.201	61.001	61.101	60.901
	KT862244_Gemycircularvirus_Faeces_associated_gemycircularvirus_20	57.001	61.401	58.601	59.401	59.301	61.001	62.001	61.801	61.701	60.401	62.501	61.201	61.201	61.101	61.101	63.001	63.201	63.301	63.001	61.801	58.501	61.501	60.001	61.501	60.001	59.901	60.101	60.501	62.301	61.401	61.801	59.901	60.801	61.001	60.401	60.501	60.001	60.301	60.301	59.601	59.901	61.101	61.201	61.201	61.001	60.801	60.901	61.001
	MK249235_Finch_associated_genomovirus_5_A2N_A	58.301	60.101	58.701	59.301	59.301	60.201	61.101	59.401	59.501	61.701	64.501	61.501	61.601	61.701	61.801	62.301	62.201	62.301	60.801	60.201	59.401	59.701	60.101	60.801	60.801	60.001	59.001	58.601	60.201	60.001	57.701	58.801	58.601	59.001	60.201	59.501	59.701	59.101	60.101	58.501	59.601	60.001	60.901	60.901	60.401	60.401	60.201	60.501
	MK249266_Finch_associated_genomovirus_5_E36N_A	58.901	59.101	59.501	59.501	59.501	60.801	61.601	59.601	59.701	62.101	63.701	60.801	61.201	61.601	61.501	62.301	62.201	62.301	60.701	59.601	60.001	59.201	60.101	60.701	61.201	60.401	59.201	59.301	60.501	60.001	57.701	58.501	57.901	58.201	57.901	60.401	59.201	58.501	59.601	58.301	60.501	59.601	60.601	60.601	60.501	60.501	60.401	60.601
	MK249248_Finch_associated_genomovirus_5_A4N_A	56.101	60.201	59.301	59.201	59.601	61.301	61.701	59.801	59.801	61.501	63.301	60.601	60.701	60.801	60.801	61.001	60.701	60.901	60.501	60.101	60.301	59.801	60.201	61.001	61.601	60.301	59.401	59.701	61.001	60.801	58.801	59.601	59.001	59.401	60.601	59.101	59.901	59.301	59.501	58.001	60.401	60.601	60.801	60.801	60.601	60.501	60.501	60.601
	MK249258_Finch_associated_genomovirus_5_E20N_A	56.101	60.201	59.301	59.201	59.601	61.301	61.701	59.801	59.801	61.501	63.301	60.601	60.701	60.801	60.801	61.001	60.701	60.901	60.501	60.101	60.301	59.801	60.201	61.001	61.601	60.301	59.401	59.701	61.001	60.801	58.801	59.601	59.001	59.401	60.601	59.101	59.901	59.301	59.501	58.001	60.401	60.601	60.801	60.801	60.601	60.501	60.501	60.601
	MK249303_Finch_associated_genomovirus_5_S30N_A	56.101	60.201	59.301	59.201	59.601	61.301	61.701	59.801	59.801	61.501	63.301	60.601	60.701	60.801	60.801	61.001	60.701	60.901	60.501	60.101	60.301	59.801	60.201	61.001	61.601	60.301	59.401	59.701	61.001	60.801	58.801	59.601	59.001	59.401	60.601	59.101	59.901	59.301	59.501	58.001	60.401	60.601	60.801	60.801	60.601	60.501	60.501	60.601
	MK249262_Finch_associated_genomovirus_5_E20P_B	56.501	60.201	59.101	59.201	59.101	61.001	61.601	61.001	61.001	62.301	63.401	60.801	60.901	61.001	61.101	61.201	60.901	61.101	60.601	59.901	60.301	59.601	60.201	61.001	61.601	60.401	59.501	59.501	61.101	60.601	58.601	59.501	58.901	59.301	60.501	59.001	59.801	59.201	59.601	58.001	60.601	59.801	60.701	60.701	60.501	60.401	60.401	60.601
	MK249277_Finch_associated_genomovirus_5_E45P_A	56.501	60.201	59.601	59.601	59.601	61.101	61.701	59.901	59.901	61.801	63.301	60.901	61.001	61.101	61.101	61.301	61.101	61.301	60.601	60.101	60.301	59.701	60.201	60.901	61.701	60.501	59.301	59.701	61.001	60.601	58.901	59.501	58.901	59.201	60.401	58.901	59.801	59.201	59.501	58.001	60.501	59.801	60.801	60.801	60.601	60.501	60.501	60.601
	MK249295_Finch_associated_genomovirus_5_E50P_A	56.501	60.201	59.601	59.601	59.601	61.101	61.701	59.901	59.901	61.801	63.301	60.901	61.001	61.101	61.101	61.301	61.101	61.301	60.601	60.101	60.301	59.701	60.201	60.901	61.701	60.501	59.301	59.701	61.001	60.601	58.901	59.501	58.901	59.201	60.401	58.901	59.801	59.201	59.501	58.001	60.501	59.801	60.801	60.801	60.601	60.501	60.501	60.601
	MK249272_Finch_associated_genomovirus_5_E45N_A	56.801	60.701	59.701	59.801	59.801	61.101	61.801	59.801	59.801	61.801	63.301	60.901	61.001	61.101	61.101	61.401	61.101	61.301	60.601	60.001	60.301	59.701	60.201	61.101	61.801	60.601	59.401	59.701	61.001	60.501	59.001	59.601	58.901	59.301	60.501	59.001	59.801	59.201	59.601	58.101	60.501	59.901	60.801	60.801	60.701	60.601	60.601	60.701
	MK249281_Finch_associated_genomovirus_5_E48N_C	56.701	60.301	59.201	59.201	59.201	61.301	61.601	60.901	60.901	62.201	63.401	61.201	61.301	61.401	61.401	61.301	61.001	61.201	60.501	59.701	60.301	59.501	60.201	61.001	61.601	60.401	59.501	59.501	61.101	60.601	58.601	59.301	58.801	59.201	60.401	58.601	59.701	58.801	59.601	57.901	60.501	60.001	61.001	61.001	60.501	60.501	60.401	60.601
	MK249290_Finch_associated_genomovirus_5_E50N_A	56.801	60.201	59.701	59.501	59.501	61.601	61.401	59.801	59.801	61.801	63.101	60.401	60.701	60.601	60.801	61.201	60.901	61.101	60.601	60.201	59.901	59.701	60.201	60.701	61.701	60.501	59.001	59.601	61.201	60.501	59.201	59.701	60.201	60.401	60.401	60.301	61.101	60.501	61.401	57.801	60.301	59.801	60.601	60.601	60.801	60.701	60.701	60.801
	MK249283_Finch_associated_genomovirus_5_E48N_E	56.301	61.201	59.301	60.101	60.101	60.401	61.001	59.801	59.801	60.701	62.301	60.801	60.801	60.301	60.301	59.601	59.601	59.901	61.101	60.101	60.701	59.901	59.601	62.001	61.601	61.001	60.301	58.901	61.301	60.501	60.101	60.201	58.701	59.101	59.201	59.001	60.001	59.601	59.501	58.601	60.401	58.801	61.201	61.201	60.501	60.401	60.401	60.401
	MK249237_Finch_associated_genomovirus_5_A2N_B	58.801	60.001	58.501	59.001	59.001	59.601	61.501	59.001	59.101	61.301	63.801	61.201	61.201	61.301	61.301	61.901	61.501	61.601	59.901	59.601	59.901	60.601	59.501	59.901	61.801	60.201	59.901	58.101	59.601	61.101	58.701	58.101	58.101	58.101	57.901	58.901	58.601	58.701	59.601	59.301	60.101	60.401	61.001	61.001	59.201	59.101	58.901	59.701
	MK249249_Finch_associated_genomovirus_5_A4N_B	58.601	60.001	58.701	59.201	59.201	59.601	61.401	59.001	59.101	61.301	63.801	61.201	61.201	61.301	61.301	61.901	61.501	61.601	59.901	59.601	59.901	60.601	59.501	59.901	61.401	60.101	60.101	57.901	59.601	61.101	58.701	58.201	58.101	58.101	57.901	59.101	58.601	58.701	59.601	59.301	59.801	60.401	61.001	61.001	59.401	59.401	59.201	60.001
	MK249257_Finch_associated_genomovirus_5_E20P_A	58.701	60.001	58.601	59.101	59.101	59.501	61.401	58.901	59.001	61.201	63.701	61.201	61.201	61.301	61.301	61.901	61.501	61.601	59.901	59.601	59.901	60.601	59.501	59.901	61.401	60.101	60.101	57.901	59.601	61.101	58.601	58.101	58.001	58.001	57.801	59.101	58.601	58.701	59.601	59.201	59.801	60.401	61.001	61.001	59.401	59.401	59.201	60.001
	MK249259_Finch_associated_genomovirus_5_E20N_B	58.701	60.001	58.601	59.101	59.101	59.501	61.401	58.901	59.001	61.201	63.701	61.201	61.201	61.301	61.301	61.901	61.501	61.601	59.901	59.601	59.901	60.601	59.501	59.901	61.401	60.101	60.101	57.901	59.601	61.101	58.601	58.101	58.001	58.001	57.801	59.101	58.601	58.701	59.601	59.201	59.801	60.401	61.001	61.001	59.401	59.401	59.201	60.001
	MK249267_Finch_associated_genomovirus_5_E36P_A	58.701	60.001	58.601	59.101	59.101	59.501	61.401	58.901	59.001	61.201	63.701	61.201	61.201	61.301	61.301	61.901	61.501	61.601	59.901	59.601	59.901	60.601	59.501	59.901	61.401	60.101	60.101	57.901	59.601	61.101	58.601	58.101	58.001	58.001	57.801	59.101	58.601	58.701	59.601	59.201	59.801	60.401	61.001	61.001	59.401	59.401	59.201	60.001
	MK249247_Finch_associated_genomovirus_5_A4P_A	58.701	60.001	58.901	59.201	59.201	59.301	61.401	59.001	59.101	61.501	63.601	61.501	61.501	61.601	61.601	62.301	61.901	62.001	60.001	59.701	59.901	60.601	59.501	59.901	61.501	60.101	60.001	57.901	59.601	60.901	58.701	58.101	58.101	58.101	57.901	59.101	58.601	58.701	59.601	59.201	59.901	60.101	60.901	60.901	59.401	59.401	59.201	60.001
	MK249278_Finch_associated_genomovirus_5_E45P_B	58.701	60.001	58.901	59.201	59.201	59.301	61.401	59.001	59.101	61.501	63.601	61.501	61.501	61.601	61.601	62.301	61.901	62.001	60.001	59.701	59.901	60.601	59.501	59.901	61.501	60.101	60.001	57.901	59.601	60.901	58.701	58.101	58.101	58.101	57.901	59.101	58.601	58.701	59.601	59.201	59.901	60.101	60.901	60.901	59.401	59.401	59.201	60.001
	MK249265_Finch_associated_genomovirus_5_E36N_B	59.801	60.001	58.601	59.101	59.101	59.501	61.501	59.001	59.101	61.401	63.701	61.401	61.401	61.501	61.601	62.401	62.001	62.101	59.801	59.501	59.801	60.701	59.301	59.901	61.401	60.101	60.001	58.001	59.701	61.101	58.501	58.101	57.801	57.801	57.601	58.801	58.301	58.501	59.301	59.401	60.001	60.401	61.301	61.301	59.701	59.601	59.501	60.101
	MK249284_Finch_associated_genomovirus_5_E48N_A	58.501	59.901	59.001	59.201	59.001	59.501	61.401	59.401	59.501	60.501	63.501	61.101	61.101	61.101	61.201	61.701	61.301	61.401	59.701	59.001	60.301	60.601	59.401	59.701	61.701	60.201	60.201	58.401	59.701	61.101	58.701	58.201	58.101	58.101	57.901	59.201	58.601	58.701	59.601	59.301	59.901	60.601	61.501	61.501	59.901	59.901	59.701	60.501
	MK249299_Finch_associated_genomovirus_5_E48P_A	59.001	60.201	58.701	59.201	59.201	59.501	61.501	59.001	59.101	61.201	63.801	60.901	60.901	61.001	61.101	62.001	61.501	61.701	59.901	59.801	59.901	60.301	59.301	60.201	61.701	60.401	59.801	58.101	59.801	61.001	58.701	58.201	58.101	58.101	57.901	58.901	58.601	58.701	59.601	59.701	60.001	60.301	60.601	60.601	59.501	59.401	59.201	59.801
	MK249291_Finch_associated_genomovirus_5_E50N_B	58.901	60.501	59.701	60.201	59.701	59.201	61.301	59.601	59.701	60.001	63.901	61.301	61.301	61.401	61.501	62.201	61.701	61.901	60.001	58.901	60.201	60.101	59.001	59.801	62.001	60.001	59.701	58.301	59.401	60.801	59.101	59.101	58.801	58.801	58.701	59.301	58.701	59.001	59.901	59.801	59.801	60.201	61.101	61.101	60.201	60.201	60.001	60.601
	MK249280_Finch_associated_genomovirus_5_E48N_B	55.701	60.801	61.701	61.201	61.101	60.901	61.501	62.401	62.301	61.201	62.301	61.301	61.401	60.901	61.101	59.701	59.601	59.901	61.001	59.501	62.401	60.401	59.901	61.601	61.701	61.101	59.901	60.601	60.501	61.001	60.501	59.601	59.401	59.301	59.501	58.101	59.301	59.001	59.901	59.301	61.301	60.401	61.301	61.301	61.101	61.001	60.901	61.401
	MK249282_Finch_associated_genomovirus_5_E48N_D	57.001	59.801	59.401	59.901	59.901	61.501	61.901	61.101	61.101	62.301	62.701	59.901	60.201	59.901	59.801	60.801	60.801	60.801	59.901	60.701	60.701	60.501	60.601	60.501	61.901	61.801	61.301	59.601	60.201	61.001	59.701	58.701	58.801	58.801	58.901	58.901	59.301	58.301	59.001	58.801	60.401	60.801	62.401	62.401	59.701	59.701	59.501	60.301
	KJ547637_Gemycircularvirus_Sewage_associated_gemycircularvirus_7a	58.201	58.401	57.301	58.301	58.201	58.301	58.701	58.701	58.701	58.401	60.001	60.001	60.001	59.501	59.501	61.101	61.101	61.101	58.201	58.301	59.301	58.101	61.301	59.801	59.001	60.801	60.101	60.201	60.301	59.801	59.601	59.201	58.401	58.401	58.401	57.801	58.601	57.601	58.801	58.301	58.901	59.901	59.501	59.501	59.801	59.701	59.701	59.201
	KJ547640_Gemycircularvirus_Sewage_associated_gemycircularvirus_7b	59.301	59.801	58.201	58.601	58.501	58.201	58.001	60.601	60.601	56.801	61.501	58.801	59.301	59.001	59.001	58.201	57.601	58.301	58.201	58.301	57.801	57.801	60.901	61.501	60.001	60.601	60.601	59.601	60.901	59.901	59.901	57.001	59.801	59.901	60.101	60.001	59.901	59.801	60.501	59.401	60.801	59.201	60.301	60.301	58.201	58.301	58.101	59.101
	MH545508_Gemycircularvirus_Pimoid_spider_associated_circular_virus_1	59.401	59.801	58.401	58.701	58.601	57.801	58.201	59.501	59.501	56.701	61.301	58.901	59.501	59.701	59.701	58.601	57.901	58.701	59.301	58.501	57.601	57.901	61.501	61.801	60.901	60.101	60.701	60.001	61.301	60.601	60.501	57.801	59.801	60.001	60.101	59.701	59.701	59.501	60.301	59.801	60.401	58.801	60.301	60.301	58.501	58.601	58.401	59.201
	KJ547638_Gemycircularvirus_Sewage_associated_gemycircularvirus_8	56.401	59.401	60.501	61.001	60.701	60.201	58.601	61.301	61.101	58.501	59.801	59.401	59.201	59.201	59.101	56.901	57.001	57.001	60.301	58.901	57.801	61.901	60.601	61.001	60.601	58.801	59.101	59.701	59.601	59.701	60.001	59.401	59.801	60.101	59.601	59.701	58.801	59.401	58.801	57.401	60.101	58.701	59.301	59.401	59.501	59.501	59.801	59.701
	KM821747_Gemycircularvirus_Sewage_associated_gemycircularvirus_1	56.801	56.901	60.401	60.301	60.201	58.101	59.001	59.401	59.001	59.201	60.201	58.701	59.101	58.501	58.901	60.101	61.001	61.101	58.801	58.101	60.001	59.901	61.901	60.401	60.701	59.701	59.401	59.001	59.801	57.901	57.801	58.901	59.101	59.101	58.801	58.401	58.701	59.001	58.001	56.801	59.301	59.701	58.701	58.701	57.901	57.901	57.801	58.201
	KJ547639_Gemycircularvirus_Sewage_associated_gemycircularvirus_9	56.101	57.701	57.801	57.901	57.901	58.601	60.101	60.701	60.601	57.601	59.001	60.401	60.401	60.801	60.601	61.101	60.901	60.901	58.401	60.101	60.201	59.301	61.501	62.701	61.901	60.901	62.001	62.201	59.001	60.001	59.001	59.401	60.301	60.201	60.201	60.101	60.101	60.201	60.301	59.901	59.001	58.601	60.201	60.001	60.801	60.801	60.701	61.001
	KM510192_Gemycircularvirus_Bromus_associated_circular_DNA_virus_3	55.701	59.101	58.701	59.901	59.901	58.501	58.901	59.401	59.401	59.601	59.601	58.701	58.601	59.201	59.101	58.901	59.401	59.201	59.401	59.501	57.401	61.601	59.301	59.001	59.001	58.601	59.001	59.901	58.601	59.601	60.001	59.801	56.201	55.901	56.001	57.901	56.701	56.201	56.601	57.901	59.301	58.601	59.601	59.601	59.901	59.901	59.801	59.901
	MH939432_Gemycircularvirus_Plant_associated_genomovirus_18	57.401	58.801	58.901	59.701	59.501	59.401	58.701	58.501	58.401	59.701	59.501	59.801	59.801	60.101	60.301	60.801	61.001	61.001	59.601	60.601	59.501	58.901	58.501	59.901	60.201	59.301	59.001	59.701	58.801	61.701	59.701	58.801	58.801	58.001	59.101	58.001	59.201	59.101	59.301	56.901	59.301	58.601	59.501	59.501	57.801	57.901	57.801	57.301
	MH939448_Gemycircularvirus_Plant_associated_genomovirus_18	57.901	58.901	58.901	59.801	59.601	58.801	58.701	58.401	58.701	59.301	59.501	59.401	60.401	60.401	60.601	61.101	60.601	60.901	59.701	60.601	59.101	59.301	58.901	59.801	61.201	59.401	59.301	59.301	58.801	60.801	59.601	58.601	58.801	57.901	58.401	57.801	57.901	58.801	58.801	56.401	58.801	58.801	60.101	60.101	58.101	58.201	58.101	57.901
	MH939451_Gemycircularvirus_Plant_associated_genomovirus_18	57.901	58.901	58.801	59.601	59.401	58.701	59.101	58.201	58.501	59.301	59.501	59.401	60.401	60.401	60.601	60.901	60.701	60.801	59.501	60.701	59.001	59.201	58.901	59.701	61.001	59.201	59.401	59.301	58.501	61.001	59.401	58.501	58.801	57.901	58.401	57.901	58.001	58.701	58.901	56.601	58.901	58.401	60.001	60.001	58.201	58.201	58.201	57.901
	MH939447_Gemycircularvirus_Plant_associated_genomovirus_18	55.901	58.201	58.501	59.401	59.301	58.501	58.701	57.201	57.501	59.701	59.501	58.901	60.001	59.501	59.701	59.901	59.701	59.801	59.601	60.501	58.001	59.401	58.501	58.901	60.501	58.401	58.501	58.301	57.901	60.601	59.201	59.501	58.401	57.501	58.001	57.301	57.601	58.101	58.901	55.801	58.301	59.001	59.701	59.701	58.101	58.301	58.301	58.301
	MH939446_Gemycircularvirus_Plant_associated_genomovirus_19	56.501	59.701	59.701	59.701	59.701	59.701	59.701	59.701	59.601	58.601	59.001	58.901	58.801	59.401	58.801	59.901	59.001	59.201	60.401	61.101	58.901	60.301	60.301	62.201	60.601	60.301	60.301	62.201	61.701	60.801	59.601	61.201	57.301	57.401	57.301	57.701	57.401	58.201	58.301	58.201	58.501	59.401	59.801	59.801	61.101	61.001	60.901	60.701
	KT862245_Gemycircularvirus_Faeces_associated_gemycircularvirus_21	58.501	61.301	61.801	61.001	61.001	61.401	60.801	62.001	61.801	59.001	60.401	59.801	60.601	60.501	60.401	59.601	59.001	59.201	60.901	60.001	59.301	60.201	59.501	61.001	61.001	61.801	62.101	62.601	61.701	62.601	60.701	60.101	59.001	59.101	59.101	59.201	59.601	60.101	60.001	60.401	60.801	61.001	62.601	62.701	60.301	60.201	60.101	60.501
	KT862247_Gemycircularvirus_Faeces_associated_gemycircularvirus_21	58.501	61.201	61.801	61.001	61.001	61.201	61.101	62.001	61.801	59.001	60.901	59.701	60.601	60.501	60.401	59.801	59.701	59.801	60.901	60.001	59.201	60.201	59.301	60.901	61.101	61.901	61.901	62.201	61.601	63.001	60.801	60.001	59.101	59.201	59.201	59.301	59.801	60.001	60.101	60.501	60.801	61.001	62.501	62.601	60.501	60.401	60.301	60.701
	MH545509_Gemycircularvirus_Giant_house_spider_associated_circular_virus_1	57.901	61.501	61.501	61.301	60.901	58.601	59.401	59.801	59.101	59.201	61.001	60.701	61.101	61.401	61.701	59.501	59.201	59.101	60.901	61.201	59.601	59.201	61.001	62.101	62.101	60.101	57.801	62.001	62.201	61.101	59.101	59.401	59.701	59.701	59.701	59.101	59.501	59.301	59.301	58.201	59.001	59.701	61.001	61.001	59.401	59.301	59.301	60.201
new species	MK433239_Blackfly_genomovirus-7_SF02_767	58.601	61.201	58.501	61.201	61.101	61.501	61.101	59.401	59.201	60.401	61.801	61.601	61.401	61.901	61.801	60.901	62.001	62.201	59.901	60.201	59.501	59.301	60.701	59.501	58.901	59.201	60.801	57.801	59.001	60.601	59.901	58.201	58.601	58.701	59.101	58.101	58.001	58.201	57.701	59.001	59.101	59.801	59.001	59.001	57.801	57.801	57.601	57.301
new species	MK433234_Blackfly_genomovirus-2_SF02_631	56.601	59.501	57.101	56.901	56.901	59.201	60.201	58.901	58.901	58.301	60.801	57.901	58.001	58.001	58.201	58.601	58.601	58.601	59.301	61.401	59.201	60.301	59.901	60.601	59.301	59.401	58.501	57.901	58.701	61.201	58.901	59.201	58.401	58.401	58.601	58.901	59.601	58.501	59.801	60.801	60.101	60.701	58.401	58.401	62.101	62.001	61.901	61.701
	JQ412056_Gemycircularvirus_Cassava_associated_cicular_DNA_virus	58.501	59.401	58.501	58.701	58.701	59.001	59.601	58.501	58.401	59.401	60.701	59.901	59.801	59.601	59.701	59.201	59.101	59.401	59.101	59.701	56.901	60.901	61.601	59.901	59.501	57.101	59.301	59.801	59.601	60.801	60.301	59.701	58.801	58.701	58.701	58.101	58.901	58.401	58.601	60.101	60.601	59.401	59.901	59.901	60.401	60.501	60.401	60.001
	JQ412057_Gemycircularvirus_Cassava_associated_cicular_DNA_virus	59.201	58.801	58.001	58.201	58.201	59.201	60.501	59.701	59.601	59.301	60.601	59.801	59.901	59.701	59.901	59.101	59.301	59.401	59.301	59.301	57.801	61.001	61.001	60.901	59.601	57.401	59.801	59.301	59.101	61.301	59.601	59.701	59.001	59.101	59.101	59.101	59.201	58.901	59.301	59.101	59.901	59.301	59.201	59.301	59.901	59.901	59.701	59.301
	MH545503_Gemycircularvirus_Spider_associated_circular_virus_1	57.101	59.401	57.101	58.501	58.501	58.701	59.101	60.301	60.201	59.201	62.601	59.001	59.101	59.201	59.101	59.301	59.001	59.201	59.301	57.801	58.601	60.601	61.401	60.901	59.701	59.001	62.101	59.201	59.401	59.701	60.301	59.201	59.401	59.001	59.001	59.901	58.801	58.601	58.601	57.701	59.601	58.001	58.601	58.601	58.701	58.501	58.401	58.301
	MH545504_Gemycircularvirus_Spider_associated_circular_virus_1	58.401	59.001	56.701	57.701	57.701	59.601	60.001	60.301	60.301	58.501	61.801	60.301	60.401	60.401	60.401	60.501	59.601	59.701	59.201	58.301	58.401	61.201	61.901	59.401	58.601	58.601	60.801	59.101	59.601	60.801	60.801	59.901	59.901	59.801	59.801	59.901	59.001	59.201	59.601	59.601	58.801	58.601	58.801	58.801	57.901	57.901	57.901	57.901
	MH545505_Gemycircularvirus_Spider_associated_circular_virus_1	59.901	59.201	56.701	58.201	58.301	58.601	59.301	61.101	61.001	58.201	62.001	59.701	59.701	60.001	60.001	61.201	60.901	61.101	59.301	58.101	58.901	60.501	62.301	60.301	59.701	59.801	62.001	60.901	59.701	61.301	60.501	60.701	60.001	59.601	59.601	59.801	58.901	59.801	59.901	60.001	58.401	58.401	58.901	58.901	58.501	58.501	58.401	58.301
	MH545506_Gemycircularvirus_Spider_associated_circular_virus_2	58.601	60.801	56.601	56.801	56.901	59.601	59.801	60.001	59.801	58.201	63.801	60.401	60.301	60.501	60.401	60.901	60.901	60.801	60.401	60.301	57.201	60.801	62.101	60.001	60.501	60.501	60.001	60.601	60.501	60.901	61.901	62.501	60.101	59.701	59.601	59.701	59.401	59.601	59.801	58.101	59.301	59.701	60.901	60.901	58.201	58.301	58.301	58.901
	MH939377_Gemycircularvirus_Plant_associated_genomovirus_15	60.201	60.801	57.501	58.201	58.201	60.101	59.801	60.701	60.601	58.701	63.001	60.501	60.401	60.001	60.001	59.701	59.801	59.601	60.401	59.501	56.001	59.001	59.701	59.801	59.601	57.701	58.801	59.701	60.101	61.301	59.901	60.001	61.001	61.001	60.801	60.301	60.101	60.501	60.801	59.401	59.401	58.701	59.901	59.901	59.201	59.201	59.101	58.501
	MH939378_Gemycircularvirus_Plant_associated_genomovirus_15	60.001	60.901	57.801	58.501	58.501	60.301	59.901	60.001	59.801	58.701	63.301	60.201	60.201	59.901	59.901	59.701	59.501	59.201	60.501	59.601	56.101	59.001	59.701	59.801	59.601	57.801	59.501	59.701	60.201	61.401	59.901	60.101	60.601	60.601	60.401	60.201	60.101	60.501	60.801	59.401	59.301	58.701	60.001	60.001	59.301	59.301	59.201	58.601
	MH939379_Gemycircularvirus_Plant_associated_genomovirus_15	60.101	61.001	57.601	58.301	58.301	60.301	59.101	60.001	59.901	58.701	63.001	60.101	60.201	60.201	60.001	59.301	59.401	59.201	59.601	59.401	56.001	58.901	59.901	59.601	58.901	57.601	59.001	59.301	60.101	61.301	60.101	60.101	61.001	61.001	60.801	60.201	60.201	60.701	61.201	59.401	58.701	58.601	59.901	59.801	59.101	59.101	59.001	58.401
	MH939380_Gemycircularvirus_Plant_associated_genomovirus_15	58.101	58.101	56.601	56.801	56.801	59.301	58.701	59.601	59.401	60.601	62.801	60.101	60.201	60.101	60.301	60.301	59.501	59.901	58.801	60.801	59.201	58.801	59.701	59.601	58.301	59.001	58.401	60.701	59.401	60.601	61.501	60.801	59.101	59.201	59.101	58.501	59.501	59.101	59.901	60.101	60.301	58.301	60.401	60.401	60.701	60.801	60.701	60.801
	KT862253_Gemycircularvirus_Faeces_associated_gemycircularvirus_22	57.201	59.001	56.301	56.901	56.901	58.501	57.701	60.901	60.701	58.301	60.901	60.501	60.201	60.701	60.501	58.401	58.801	58.701	57.501	59.401	58.001	57.901	59.401	58.701	58.301	58.301	60.601	60.401	58.601	58.901	57.701	59.201	60.901	60.801	60.301	60.001	58.801	59.401	59.701	58.801	61.201	61.001	58.701	58.801	58.701	58.801	58.701	59.201
	JX185429_Gemycircularvirus_Dragonfly_associated_circular_virus_2	56.201	59.301	58.301	58.201	58.101	60.101	61.301	59.901	59.801	58.801	59.901	60.401	60.401	59.901	59.901	60.501	60.301	60.301	59.701	59.101	59.301	58.801	60.501	59.601	58.701	61.101	61.101	58.501	59.601	59.401	58.701	59.101	59.401	59.401	59.201	59.701	59.401	59.901	58.401	59.401	59.701	58.701	57.701	57.701	59.701	59.601	59.301	59.301
	MH545497_Gemycircularvirus_Bark_beetle_associated_circular_virus_1	56.201	59.501	58.901	59.201	59.201	59.801	60.301	59.901	59.801	59.101	61.901	60.501	61.001	60.401	60.701	60.901	60.301	60.501	58.901	59.801	61.001	59.201	59.201	58.401	59.301	60.701	59.801	59.201	58.601	58.801	59.001	59.601	58.601	58.601	58.701	59.401	58.201	58.501	59.801	58.801	60.701	59.001	58.901	58.901	57.701	57.601	57.301	57.701
	KM598385_Gemycircularvirus_Odonata_associated_gemycircularvirus_1	58.001	58.701	59.901	59.801	59.301	58.101	60.601	59.801	59.701	59.801	60.901	58.801	58.901	58.301	58.401	57.601	57.501	57.601	59.701	58.901	58.601	59.001	57.801	59.101	60.301	58.001	58.701	58.801	60.001	59.301	60.101	58.101	58.401	57.801	57.801	58.401	57.401	57.901	58.001	58.201	60.601	58.601	59.401	59.401	59.601	59.701	59.501	59.601
	KM598386_Gemycircularvirus_Odonata_associated_gemycircularvirus_1	57.701	58.701	59.801	59.901	59.301	58.101	60.701	59.801	59.701	59.901	61.401	58.801	58.901	58.301	58.401	57.601	57.501	57.601	59.601	59.001	58.401	59.001	57.701	58.801	60.201	57.901	58.901	58.701	59.801	59.301	60.101	57.801	58.301	57.701	57.701	58.301	57.401	57.801	57.901	58.101	60.601	58.601	59.401	59.401	59.601	59.701	59.501	59.701
	MF327560_Gemycircularvirus_Giant_panda_associated_gemycircularvirus	58.401	59.701	60.201	60.401	60.301	60.401	61.301	60.201	60.201	59.301	62.001	59.601	59.701	59.601	59.701	59.701	59.601	59.801	58.501	60.301	60.201	60.001	59.001	58.901	59.401	59.201	61.101	59.101	60.201	58.901	59.101	58.901	57.901	57.901	58.301	57.301	57.301	57.301	56.901	58.001	60.401	59.701	59.701	59.701	61.201	61.201	61.101	60.601
	MF327563_Gemycircularvirus_Giant_panda_associated_gemycircularvirus	58.601	59.601	60.601	61.001	60.901	60.201	61.201	60.201	60.301	59.401	61.901	59.601	59.701	59.601	59.701	59.901	59.801	59.901	58.301	60.301	59.801	59.901	59.001	59.201	59.401	59.101	61.001	59.201	60.301	59.001	59.301	58.901	58.201	58.201	58.601	57.501	57.601	57.601	57.401	58.101	60.201	59.601	59.301	59.301	61.001	61.001	60.901	60.401
	MG641201_Gemycircularvirus_Lynx_canadensis_faeces_associated_genomovirus_CL5_48	57.201	59.401	57.101	58.201	58.201	60.001	60.401	61.001	60.901	61.201	62.001	60.001	60.101	60.201	59.301	59.301	59.201	59.301	58.901	59.301	59.901	56.901	59.601	60.701	58.701	58.801	59.001	59.101	58.501	60.701	58.301	61.501	58.501	58.101	58.401	57.701	57.801	58.001	57.401	59.801	58.901	59.601	61.001	61.001	62.201	62.101	62.201	61.801
	MG641204_Gemycircularvirus_Alces_alces_faeces_associated_genomovirus_MP84	58.101	59.701	57.401	58.301	58.201	60.901	60.801	59.201	59.201	60.101	62.301	59.801	59.801	59.701	59.701	60.301	60.601	60.501	59.101	58.601	61.001	60.301	58.101	59.001	57.901	57.601	58.101	57.201	59.601	59.101	59.901	58.501	59.001	59.001	59.501	59.401	59.801	59.201	58.801	57.801	61.601	59.901	59.101	59.101	60.701	60.801	60.801	61.001
	MG641206_Gemycircularvirus_Alces_alces_faeces_associated_genomovirus_MP146	57.801	59.801	58.301	58.801	58.701	61.401	61.301	59.001	59.001	60.501	62.101	59.601	59.601	59.601	59.601	60.401	59.901	60.101	58.401	59.701	61.201	60.701	57.401	57.301	59.501	58.401	58.901	58.201	59.701	59.201	60.101	58.701	58.601	59.001	59.101	59.801	59.101	59.001	59.201	57.901	61.001	59.901	58.901	58.801	60.801	61.001	60.901	61.601
	MH047858_Gemycircularvirus_Euphorbia_heterophylla_associated_gemycircularvirus	59.101	60.101	60.701	61.101	61.001	60.301	60.301	60.401	60.201	59.301	60.901	59.201	59.201	59.801	59.601	60.201	60.701	60.701	58.101	60.301	61.101	59.501	59.401	59.601	60.001	59.001	60.001	60.301	61.201	60.401	59.301	58.401	56.801	56.901	56.201	56.901	55.701	56.301	55.901	58.001	61.201	60.001	62.101	62.101	60.201	60.201	60.001	59.801
	KF413620_Gemycircularvirus_Hypericum_japonicum_associated_circular_DNA_virus	58.101	61.601	58.801	59.201	59.201	60.301	58.701	59.301	59.501	59.301	60.901	61.701	61.901	61.301	62.101	61.901	61.301	61.801	59.501	58.801	60.301	60.601	58.901	60.201	60.201	58.601	59.601	59.201	58.701	60.401	59.301	60.601	59.201	59.201	59.201	59.201	58.901	58.501	58.801	58.601	60.101	60.701	59.801	59.801	61.101	61.101	61.101	61.501
	MH939397_Gemycircularvirus_Plant_associated_genomovirus_17	57.801	58.901	58.401	59.601	59.601	59.701	60.101	58.801	58.901	61.201	60.401	59.101	59.001	58.901	58.901	59.301	58.901	58.901	58.101	61.401	59.701	57.701	58.601	57.501	58.201	57.501	58.901	58.301	59.101	61.901	58.501	59.501	59.901	60.101	59.901	60.001	59.601	59.301	59.801	59.601	61.001	60.901	61.601	61.601	60.701	60.501	60.601	60.401
	KT732797_Gemycircularvirus_Pacific_flying_fox_faeces_associated_gemycircularvirus_5	59.601	59.901	59.301	60.301	60.301	60.601	59.401	60.601	60.301	60.301	61.101	59.301	59.301	59.201	59.201	58.801	58.701	58.801	58.701	59.801	59.701	60.001	60.501	57.701	60.901	59.101	59.101	59.001	61.101	62.601	60.301	58.601	58.501	58.501	58.601	58.101	58.001	58.101	58.301	58.601	60.601	63.101	61.901	61.901	60.801	60.501	60.201	61.201
	KY230614_Gemycircularvirus_Bemisia_associated_genomovirus_AdO	58.101	59.301	60.001	59.701	59.901	58.401	59.401	58.601	58.701	57.401	62.301	59.601	59.601	60.201	60.201	59.701	59.501	59.701	58.601	58.801	58.601	59.301	60.901	59.301	59.201	58.701	60.901	57.501	58.801	59.601	58.301	59.401	57.801	57.801	57.601	57.601	59.101	57.901	58.801	58.701	60.001	59.901	59.901	59.901	61.301	61.001	60.901	61.501
	MH939396_Gemycircularvirus_Plant_associated_genomovirus_16	57.901	58.501	58.701	59.601	59.601	59.101	60.201	59.001	58.901	59.001	60.601	59.801	59.601	59.701	59.601	61.701	61.201	61.201	59.101	59.501	59.401	58.801	59.501	59.601	58.401	57.201	60.101	58.401	58.701	61.001	60.001	60.501	59.201	59.301	59.301	59.401	59.601	58.801	59.101	60.501	58.701	60.901	60.901	60.901	60.401	60.201	60.201	60.501
	MH047857_Gemycircularvirus_Momordica_charantia_associated_gemycircularvirus	57.201	60.101	59.401	59.401	59.501	60.601	61.601	57.601	57.801	58.401	61.301	60.501	60.201	60.601	60.301	60.601	60.501	60.601	59.101	60.901	59.401	58.901	59.801	58.801	59.901	59.201	59.001	58.301	58.801	59.601	58.001	58.301	56.301	56.601	56.601	56.401	56.801	56.701	56.501	56.701	58.901	61.401	59.001	59.001	59.101	59.001	58.901	59.701
	MG641192_Gemycircularvirus_Lynx_canadensis_faeces_associated_genomovirus_CL1_48	56.401	59.801	59.201	59.901	60.001	60.401	60.701	59.901	59.501	59.301	62.601	60.701	60.801	60.401	60.401	61.701	61.501	61.501	59.201	59.201	59.901	60.101	60.401	59.601	59.301	58.101	59.401	57.301	57.801	61.701	58.101	59.901	58.901	59.101	59.001	60.201	58.601	58.901	59.101	60.001	60.501	60.501	60.101	60.101	61.301	61.301	61.001	60.801
	MG641195_Gemycircularvirus_Lynx_canadensis_faeces_associated_genomovirus_CL1_74	56.001	60.001	59.701	59.801	59.901	59.401	60.901	59.201	58.801	59.201	63.301	60.401	60.601	60.401	60.401	61.401	61.401	61.401	59.801	59.501	59.601	60.001	59.701	59.301	59.401	58.501	59.401	57.301	58.401	61.501	57.101	59.801	58.601	58.701	58.701	59.801	58.301	58.501	58.801	59.801	61.301	60.001	60.201	60.201	61.501	61.401	61.101	60.801
	MG641193_Gemycircularvirus_Lynx_canadensis_faeces_associated_genomovirus_CL1_58	56.101	59.701	59.401	60.201	60.401	59.901	60.201	59.601	59.501	59.501	62.701	60.401	60.501	60.401	60.501	61.401	61.301	61.301	58.301	60.001	60.001	60.001	59.801	58.901	59.201	58.501	59.801	57.401	57.801	59.901	59.501	60.401	60.301	60.401	60.201	60.301	60.501	60.201	60.701	61.001	60.801	59.701	60.001	60.001	61.801	61.701	61.401	61.201
	KT732814_Gemycircularvirus_Pacific_flying_fox_faeces_associated_gemycircularvirus_13	58.301	60.901	57.901	59.001	59.001	60.001	59.301	59.601	59.601	59.101	60.401	58.501	58.201	58.401	58.001	60.901	61.501	61.101	60.301	58.801	58.201	60.801	61.601	60.601	60.701	60.301	62.001	59.701	60.401	60.501	60.601	61.101	59.701	60.501	60.101	60.201	60.301	60.301	60.401	60.601	60.501	59.201	59.501	59.501	59.101	58.901	58.601	59.501
	KT732792_Gemycircularvirus_Pacific_flying_fox_faeces_associated_gemycircularvirus_2	52.301	58.501	58.201	58.901	58.901	58.301	58.901	59.401	59.301	59.801	60.901	61.901	61.501	62.201	61.601	57.901	57.701	58.301	60.801	58.901	59.801	58.301	61.701	59.801	59.601	60.001	60.101	57.401	60.201	60.801	58.501	58.601	58.701	58.201	58.501	58.701	58.901	58.801	58.901	58.301	60.201	60.001	59.001	59.001	59.901	59.901	59.301	59.201
	KT732793_Gemycircularvirus_Pacific_flying_fox_faeces_associated_gemycircularvirus_2	53.701	59.301	58.301	59.001	58.901	58.301	58.701	59.401	59.401	59.901	61.701	60.801	60.201	61.101	60.401	57.301	57.001	57.601	60.201	59.401	59.201	58.701	61.401	59.701	59.401	59.801	60.401	58.301	60.001	60.201	58.001	58.701	58.101	57.601	57.701	57.901	57.601	58.101	57.901	58.701	60.401	60.401	59.601	59.601	60.501	60.401	59.801	59.801
	KF371636_Gemycircularvirus_Faecal_associated_gemycircularvirus_6	55.801	58.801	57.101	58.201	58.201	58.201	59.801	60.001	60.001	59.001	60.901	58.901	58.901	58.801	58.301	59.401	59.601	59.201	57.601	60.401	58.001	57.201	59.101	57.501	58.301	58.501	59.001	59.201	58.201	58.501	58.101	57.501	59.201	59.301	59.601	59.301	59.101	58.801	58.701	57.701	59.001	58.201	59.001	59.001	60.601	60.401	60.601	59.901
	KP263547_Gemycircularvirus_Mongoose_feces_associated_gemycircularvirus_d	58.101	59.101	59.901	59.901	59.901	59.801	60.001	60.601	60.501	60.301	60.001	58.901	58.201	58.701	58.401	59.101	59.101	59.101	59.901	60.501	59.201	58.901	59.801	59.601	59.801	60.101	59.301	59.901	58.801	60.601	58.001	58.301	59.401	59.101	59.201	59.201	59.301	58.901	58.001	60.401	58.701	58.501	58.801	58.801	59.301	59.401	59.701	59.601
	MG571101_Gemycircularvirus_Bark_beetle_associated_genomovirus_5	56.401	59.601	58.201	58.301	58.301	60.101	58.901	59.801	59.601	59.901	62.101	60.501	60.501	60.801	60.801	58.001	58.001	57.601	58.801	58.501	60.301	57.801	59.301	59.401	59.701	59.901	60.401	58.201	59.101	59.301	57.601	57.601	58.701	58.801	58.801	58.401	59.201	59.001	58.701	61.501	59.401	57.601	58.401	58.401	59.301	59.101	59.201	59.001
	KT862249_Gemycircularvirus_Faeces_associated_gemycircularvirus_16	57.101	59.201	59.901	60.301	60.201	58.701	59.501	59.801	59.801	58.601	62.501	59.801	60.801	59.701	59.901	60.401	60.201	60.301	59.801	61.001	59.901	61.301	59.501	59.901	59.401	58.401	60.701	59.301	58.301	61.001	60.101	59.401	58.301	58.201	58.501	58.601	58.301	58.201	58.801	59.801	61.001	58.701	60.901	60.901	60.401	60.301	60.301	60.901
	KT862251_Gemycircularvirus_Faeces_associated_gemycircularvirus_16	57.201	59.001	58.101	57.701	57.601	59.801	60.001	59.601	59.501	58.501	61.501	61.001	61.101	61.201	61.301	61.001	60.601	60.501	59.601	60.201	61.101	59.601	59.201	60.901	59.301	59.201	61.301	59.501	58.001	59.801	57.201	57.401	57.501	57.201	57.101	57.201	56.501	56.701	57.901	58.201	61.601	58.501	58.801	58.801	59.001	58.901	58.801	58.501
	MF173067_Gemycircularvirus_Tick_associated_genomovirus_3	58.001	59.001	57.701	58.601	58.601	60.001	60.501	58.901	59.001	59.601	61.601	59.101	59.201	59.401	59.401	58.301	58.701	58.901	60.101	60.801	61.001	58.801	60.101	59.201	58.701	58.501	59.201	60.701	60.001	59.201	58.901	59.101	58.801	58.501	58.201	58.501	58.401	59.701	58.101	59.801	59.001	60.101	58.001	58.001	59.401	59.501	59.401	59.701
	MF173065_Gemycircularvirus_Tick_associated_genomovirus_1	56.601	59.601	59.901	60.101	60.101	59.801	61.801	58.001	58.201	58.901	58.501	61.101	61.301	61.201	61.401	61.201	61.301	61.401	58.701	59.101	59.801	58.501	59.501	60.301	59.401	59.001	60.401	59.501	59.901	58.701	60.201	59.901	60.201	60.101	60.201	59.901	59.301	59.601	60.001	59.601	62.001	58.101	59.601	59.601	58.701	58.701	58.701	59.101
	MH545510_Gemycircularvirus_Sierra_dome_spider_associated_circular_virus_1	58.001	59.901	57.701	57.401	57.401	60.301	59.501	59.401	59.301	58.701	61.001	61.101	61.001	60.901	60.801	58.001	58.501	58.401	61.001	59.901	60.501	59.701	59.401	59.401	60.801	59.201	59.301	61.401	58.001	58.701	58.501	57.901	60.001	59.901	60.401	60.401	60.301	60.101	60.301	59.401	59.401	59.401	59.501	59.501	59.801	59.701	59.301	60.601
	KF371637_Gemycircularvirus_Faecal_associated_gemycircularvirus_5	58.001	58.001	58.201	59.201	59.001	57.801	59.801	58.701	58.901	59.301	61.101	59.401	59.501	59.401	59.501	59.701	60.601	60.601	57.801	61.101	60.101	58.501	56.901	58.101	58.801	58.901	59.801	59.301	56.301	58.401	58.201	59.001	58.101	57.701	58.101	57.801	57.101	58.201	58.101	58.101	58.901	56.401	58.601	58.601	58.101	58.001	58.101	57.701
	MF327565_Gemycircularvirus_Giant_panda_associated_gemycircularvirus	58.101	58.901	60.201	60.901	60.801	59.901	60.301	59.601	59.501	59.601	59.901	61.001	61.701	61.001	61.601	59.401	59.101	59.001	57.701	59.701	57.001	57.901	56.701	59.301	58.501	58.201	56.901	58.101	56.801	59.701	58.201	60.801	56.901	56.901	56.901	58.101	57.601	57.501	57.801	59.301	58.601	60.301	59.601	59.601	59.801	59.801	59.701	59.401
	KY302866_Gemycircularvirus_Gemycircularvirus_sp.	59.301	57.201	57.601	57.901	57.601	57.201	59.601	61.501	61.501	59.401	59.401	58.701	58.601	58.401	58.401	59.501	59.501	59.501	58.101	58.601	57.601	59.301	59.801	59.101	56.801	57.501	59.501	58.901	58.801	59.801	59.001	58.901	59.501	59.401	59.501	59.401	59.401	59.501	59.501	59.401	59.601	60.501	59.901	59.901	60.401	60.201	60.301	59.701
	KY302867_Gemycircularvirus_Gemycircularvirus_sp.	57.701	56.701	57.101	57.501	57.101	57.901	59.501	61.101	61.101	58.901	60.301	59.601	59.701	59.801	59.801	60.101	60.101	60.201	58.701	58.401	57.701	59.001	59.301	59.101	56.601	56.501	60.401	58.901	58.401	59.801	58.601	59.101	59.601	59.001	58.601	59.301	59.201	58.901	59.501	59.101	59.501	60.101	60.201	60.201	60.101	59.801	60.001	59.401
	KT862242_Gemycircularvirus_Faeces_associated_gemycircularvirus_17	57.501	59.601	57.801	58.401	58.301	58.201	58.801	59.401	59.401	58.901	61.801	59.701	59.601	58.901	59.001	59.201	58.001	58.101	58.701	59.901	57.101	58.701	59.301	56.401	57.801	56.901	58.001	57.401	58.901	59.201	59.001	59.801	59.501	59.401	59.201	59.701	59.101	59.901	60.001	58.901	60.501	58.101	60.001	60.001	60.201	60.001	59.901	60.001
	KY214442_Gemycircularvirus_Lupine_feces_associated_gemycircularvirus_2	58.201	58.501	56.401	56.701	56.601	55.801	58.101	57.901	57.701	58.701	60.401	59.701	59.701	59.801	59.801	59.001	59.101	59.001	58.001	59.501	60.101	58.901	59.301	59.501	61.101	58.801	60.901	58.501	58.701	59.501	60.001	59.901	59.201	59.001	58.901	59.401	58.501	58.701	59.001	60.701	59.401	59.301	59.301	59.301	57.501	57.301	57.601	57.301
	KY214443_Gemycircularvirus_Lupine_feces_associated_gemycircularvirus_1	57.301	57.601	57.201	57.401	57.501	56.101	59.301	58.201	58.001	58.001	60.801	59.001	59.101	59.001	59.101	58.501	58.601	58.601	57.801	59.001	60.301	59.001	59.401	59.201	60.701	59.501	60.201	58.601	58.501	60.201	59.901	59.101	58.701	58.701	58.701	59.101	58.401	58.701	59.301	61.001	59.101	58.501	59.201	59.201	57.401	57.201	57.501	57.301
	KF371638_Gemycircularvirus_Faecal_associated_gemycircularvirus_4	58.301	59.001	62.201	61.701	61.601	58.501	60.401	61.301	61.201	60.701	62.901	60.401	60.701	61.001	61.201	60.101	59.801	60.001	59.601	58.401	58.901	58.501	59.401	59.701	59.701	60.001	59.001	60.301	59.501	59.901	59.501	58.501	58.701	58.301	58.401	58.501	57.901	57.901	58.901	58.701	60.301	61.701	60.201	60.201	61.501	61.501	61.401	61.001
	KT862241_Gemycircularvirus_Faeces_associated_gemycircularvirus_4	58.501	59.001	62.001	61.501	61.401	58.301	60.501	61.401	61.301	61.201	62.801	60.201	60.401	60.601	60.801	59.601	59.301	59.501	59.201	58.501	59.201	58.401	58.901	59.301	60.101	59.701	58.801	59.901	59.301	60.001	59.701	58.401	58.601	58.701	58.201	58.501	57.901	58.201	59.001	58.401	61.301	61.601	60.001	60.001	61.501	61.501	61.201	61.001
	MF327568_Gemycircularvirus_Giant_panda_associated_gemycircularvirus	55.701	57.401	61.001	60.701	60.701	61.801	61.101	62.301	62.101	58.801	61.901	59.701	59.601	59.601	59.401	59.301	59.301	59.401	60.001	58.601	60.001	60.001	59.101	59.801	59.601	58.201	58.301	58.301	60.101	58.901	56.501	56.901	57.901	57.501	57.601	58.401	57.101	58.101	58.301	58.001	58.301	58.401	59.501	59.501	60.601	60.601	60.501	61.201
	KF371639_Gemycircularvirus_Faecal_associated_gemycircularvirus_3	58.101	57.901	59.801	59.401	59.601	61.401	60.301	60.501	60.401	59.501	62.801	58.601	58.601	58.801	58.801	59.301	59.001	59.101	59.801	58.701	57.601	61.701	57.801	56.801	59.601	58.701	58.701	57.801	59.201	61.101	58.801	59.101	58.901	58.901	58.501	58.301	58.801	58.301	59.301	59.101	60.101	61.001	61.001	61.001	60.301	60.301	60.201	60.701
	KF371641_Gemycircularvirus_Faecal_associated_gemycircularvirus_1c	58.301	59.201	60.001	60.001	60.301	60.301	60.201	59.601	59.501	59.501	62.101	59.801	59.801	59.901	59.901	59.301	59.501	59.501	58.601	59.801	59.201	60.401	60.601	58.001	59.001	58.501	59.101	59.601	58.301	61.401	58.001	61.401	58.501	58.601	58.401	58.001	58.801	57.701	59.601	58.301	59.101	58.401	62.001	62.001	60.201	60.101	60.401	59.301
	KF371642_Gemycircularvirus_Faecal_associated_gemycircularvirus_1b	58.001	58.401	59.201	59.401	59.701	59.801	59.501	60.801	60.701	60.701	62.501	60.001	60.201	60.001	60.201	59.001	59.701	59.601	58.901	59.201	59.901	61.001	61.301	61.001	60.201	59.501	57.801	59.201	58.801	60.901	58.601	60.801	59.101	59.001	58.601	57.601	58.901	58.201	58.601	59.201	59.901	59.401	61.601	61.601	60.701	60.601	60.501	60.401
	KF371643_Gemycircularvirus_Faecal_associated_gemycircularvirus_1a	57.701	59.001	60.001	60.301	60.101	60.201	59.601	59.801	59.401	59.201	62.801	60.301	60.001	60.401	60.001	60.201	60.301	60.301	59.301	59.801	59.801	59.601	58.101	58.501	59.601	58.901	58.301	57.701	58.601	61.101	58.501	60.601	57.901	57.801	57.401	57.801	57.601	58.101	58.901	59.201	61.801	61.301	61.001	61.001	61.401	61.601	61.601	61.101
	KF371640_Gemycircularvirus_Faecal_associated_gemycircularvirus_2	57.001	56.901	59.001	59.101	58.101	59.601	60.101	62.201	62.101	59.401	62.201	59.801	60.001	59.501	59.701	60.101	59.601	59.701	59.701	58.801	58.801	61.101	59.901	58.101	57.101	59.201	60.201	57.101	58.601	59.001	57.401	58.801	59.001	59.501	59.501	59.301	59.201	59.301	59.101	59.201	59.701	60.901	60.101	60.101	61.201	61.101	61.201	60.801
known species	MK433238_Blackfly_genomovirus-6_SF02_459	56.801	58.601	60.001	60.001	60.001	59.001	59.901	60.901	60.801	60.501	63.401	60.601	61.301	61.501	61.601	59.501	60.101	59.701	59.801	58.601	58.301	61.501	57.801	57.301	58.801	57.101	58.301	59.601	58.101	59.901	58.201	58.901	57.401	57.001	57.301	57.401	58.101	57.501	57.601	57.401	61.801	60.001	61.201	61.201	62.301	62.301	62.201	62.101
	KT598248_Gemycircularvirus_Soybean_leaf_associated_gemycircularvirus_1	56.701	57.401	58.101	57.601	57.601	58.501	58.501	58.901	58.801	58.501	61.401	58.301	57.901	58.101	58.001	58.801	58.801	59.201	59.401	59.301	59.101	58.501	58.801	57.301	56.601	57.901	55.301	57.101	58.201	59.801	59.301	60.001	58.301	58.301	58.401	58.301	58.601	58.301	58.201	59.601	58.001	59.601	59.301	59.301	60.101	59.901	60.001	59.601
	KY308268_Gemycircularvirus_Thrips_associated_genomovirus_1	55.701	60.301	59.701	60.101	60.001	58.701	58.601	59.201	59.101	59.501	60.901	59.801	59.801	59.301	59.301	59.801	59.701	59.801	60.101	58.101	60.001	61.101	59.401	58.801	60.101	59.501	59.601	59.601	59.301	59.301	59.201	60.301	60.101	60.001	60.001	59.301	60.001	60.501	60.201	59.801	60.601	60.501	59.701	59.701	60.301	60.301	60.201	60.101
	MG917675_Gemycircularvirus_Termite_associated_circular_virus_2	58.901	59.901	60.201	61.601	61.501	60.901	60.401	62.701	62.501	59.301	60.301	59.501	59.301	59.501	59.301	58.801	59.501	59.301	58.601	59.201	58.701	60.901	60.101	58.801	59.101	59.001	59.701	60.601	60.001	60.801	61.301	59.801	60.501	60.501	60.401	60.201	59.801	59.701	60.201	60.401	60.901	59.801	59.201	59.201	59.501	59.501	59.401	59.401
	MH545502_Gemycircularvirus_Termite_associated_circular_virus_2	58.401	59.901	60.601	61.601	61.501	60.401	60.401	62.301	62.101	59.401	60.001	59.701	59.401	59.701	59.501	59.001	59.701	59.501	58.501	60.201	59.201	60.401	59.701	58.601	60.001	58.901	59.901	60.301	60.201	60.901	61.301	59.701	60.401	60.401	60.601	60.301	59.801	59.401	60.401	60.501	61.001	59.701	59.201	59.201	59.401	59.501	59.301	59.401
	MF327561_Gemycircularvirus_Giant_panda_associated_gemycircularvirus	58.001	57.901	60.001	59.201	59.001	59.301	62.201	61.901	61.901	58.901	61.701	59.601	59.501	59.501	59.401	59.901	59.801	59.901	60.201	59.101	58.801	61.101	60.901	61.401	60.501	61.201	60.901	60.601	60.301	61.501	58.601	58.801	58.801	58.901	59.301	58.801	58.801	58.701	58.301	56.801	58.901	59.401	59.501	59.501	59.801	59.901	59.901	59.201
	MF327562_Gemycircularvirus_Giant_panda_associated_gemycircularvirus	57.901	58.001	60.001	59.601	59.301	59.301	62.301	61.601	61.601	58.901	61.701	60.001	59.901	59.801	59.801	59.901	59.801	59.901	60.601	58.901	58.901	61.101	60.901	61.201	60.301	61.101	61.001	60.701	60.601	61.301	58.601	58.001	58.701	58.801	59.201	58.701	58.701	58.601	58.601	57.101	59.601	59.001	59.801	59.801	59.801	59.901	59.901	59.301
	KT253577_Gemycircularvirus_Poaceae_associated_gemycircularvirus_1	57.101	58.001	60.001	61.401	61.001	59.301	59.201	58.901	58.901	59.601	62.601	58.601	59.401	58.501	59.301	58.001	57.801	58.001	59.901	60.301	58.301	59.701	59.401	59.501	60.001	59.601	59.901	59.001	61.101	60.301	58.801	59.301	58.901	59.001	59.101	58.901	58.101	58.901	58.501	58.301	59.701	58.101	60.501	60.501	60.201	60.301	60.201	60.801
	KT253579_Gemycircularvirus_Poaceae_associated_gemycircularvirus_1	57.201	58.001	60.001	61.301	61.001	59.301	59.201	58.801	58.801	59.701	62.901	58.501	59.301	58.401	59.201	58.001	57.801	58.001	59.801	60.301	58.201	59.701	59.301	59.701	59.801	59.601	59.901	58.901	61.201	60.301	58.801	59.301	58.901	59.001	59.101	58.901	58.101	59.501	58.501	58.301	60.001	58.101	60.301	60.301	60.101	60.101	60.001	60.701
	KT253578_Gemycircularvirus_Poaceae_associated_gemycircularvirus_1	57.901	58.001	60.001	61.401	61.001	59.301	59.201	59.001	59.001	59.601	62.701	58.701	59.401	58.601	59.301	58.301	57.801	58.001	59.901	60.301	58.201	59.701	59.301	59.301	60.601	59.001	59.901	58.901	61.101	60.301	59.101	59.301	58.901	59.001	59.101	58.901	58.101	58.901	58.501	58.701	59.701	58.101	60.401	60.401	60.101	60.101	60.001	60.701
	KT732795_Gemycircularvirus_Pacific_flying_fox_faeces_associated_gemycircularvirus_4	58.201	58.501	62.001	62.401	62.401	58.601	60.601	60.301	60.201	60.501	61.601	60.601	60.701	59.901	60.001	58.801	59.601	59.001	59.901	60.201	60.601	58.801	60.901	59.701	59.301	60.701	59.701	59.001	59.901	60.701	59.001	57.501	60.301	60.101	59.601	58.401	58.201	59.301	60.501	61.501	59.101	60.601	60.301	60.301	59.801	59.901	60.001	59.501
	KT732796_Gemycircularvirus_Pacific_flying_fox_faeces_associated_gemycircularvirus_4	57.901	58.501	62.101	62.501	62.501	58.601	61.301	60.001	59.901	60.201	61.001	61.001	61.101	60.301	60.401	60.101	60.101	60.101	59.801	59.801	60.001	58.701	60.801	59.501	58.801	59.501	59.301	58.701	59.601	60.101	58.601	57.401	60.801	60.601	59.501	58.201	58.101	59.301	60.401	61.001	58.901	59.901	60.401	60.401	60.701	60.801	60.401	60.501
	MH939425_Gemycircularvirus_Plant_associated_genomovirus_12	56.101	58.801	60.401	59.801	59.701	59.501	60.301	61.301	61.301	61.001	60.701	58.301	58.401	57.901	58.001	58.701	58.801	58.701	60.001	60.401	58.201	61.001	59.201	59.301	60.901	59.701	60.701	60.001	60.101	61.601	59.601	56.801	60.301	60.601	60.601	60.801	60.501	60.001	60.501	59.301	60.401	60.001	60.201	60.201	60.601	60.601	60.401	60.601
	KY308271_Gemycircularvirus_Thrips_associated_genomovirus_2	56.101	57.501	60.201	60.501	60.501	59.901	60.401	59.901	59.901	61.201	61.401	57.901	57.701	57.701	57.801	59.001	58.601	58.401	60.101	61.001	59.501	59.501	60.401	58.801	59.201	59.701	58.601	58.201	60.501	60.001	60.501	57.401	60.401	61.601	61.401	62.101	61.001	60.701	60.901	60.301	60.701	59.401	61.301	61.301	60.301	60.301	60.201	60.701
	KT732794_Gemycircularvirus_Pacific_flying_fox_faeces_associated_gemycircularvirus_3	55.801	58.601	61.001	60.601	60.701	59.601	60.501	59.601	59.601	59.801	63.301	59.301	59.801	59.201	59.701	59.601	59.101	59.201	59.801	60.101	60.201	58.601	59.101	58.401	60.201	58.801	58.101	59.101	60.301	60.101	60.801	59.601	57.801	58.001	58.001	58.201	58.601	57.601	58.001	59.501	60.901	62.201	59.801	59.801	60.001	59.801	59.601	60.501
	MH939427_Gemycircularvirus_Plant_associated_genomovirus_13	56.901	58.901	61.001	61.201	61.301	61.301	60.701	60.401	60.301	60.601	62.901	57.901	57.901	58.401	58.401	58.501	57.901	58.101	60.301	60.901	60.401	58.701	58.501	58.601	58.501	57.801	58.701	58.501	59.601	59.701	59.701	59.801	58.501	58.601	58.801	58.501	58.801	58.701	59.001	58.601	62.101	60.501	61.801	61.801	62.501	62.501	62.401	62.101
	MH939434_Gemycircularvirus_Plant_associated_genomovirus_13	56.501	59.601	61.401	61.201	61.301	60.501	60.401	60.401	60.301	60.501	63.401	58.601	58.901	58.501	58.601	58.701	58.101	58.301	60.501	60.301	61.601	59.001	58.701	58.501	58.301	56.701	58.101	58.501	59.301	60.001	60.001	60.101	60.201	59.301	59.801	59.101	59.601	59.101	60.401	58.901	61.901	61.201	62.201	62.201	62.301	62.401	62.301	61.901
	KT862250_Gemycircularvirus_Faeces_associated_gemycircularvirus_19	57.001	59.401	60.401	60.401	60.401	59.701	59.401	62.101	62.001	58.901	60.901	59.901	60.001	59.301	59.601	59.601	59.601	59.701	59.501	60.301	59.301	57.401	58.201	57.101	57.101	58.201	59.301	56.901	59.301	59.401	58.601	59.001	59.101	59.001	59.201	59.301	59.301	59.701	59.701	56.601	61.601	60.201	61.201	61.201	62.301	62.301	62.301	61.501
	KT862248_Gemycircularvirus_Faeces_associated_gemycircularvirus_18	55.801	60.001	58.901	60.101	60.101	60.201	60.901	61.101	60.701	58.601	61.601	59.101	59.101	59.201	59.301	59.401	59.001	59.101	59.301	59.001	58.201	58.301	59.001	57.201	59.101	57.901	58.301	59.901	57.501	60.401	59.701	58.301	58.501	58.401	58.401	58.201	59.001	58.901	59.101	58.801	60.001	58.901	58.601	58.601	60.301	60.301	60.101	60.601
	MF327567_Gemycircularvirus_Giant_panda_associated_gemycircularvirus	57.301	57.801	60.401	61.301	61.301	57.901	58.401	59.701	59.501	60.601	61.801	59.701	59.701	59.701	59.801	59.501	58.901	59.301	60.601	59.901	57.901	58.001	57.601	60.101	59.701	58.501	58.201	60.001	59.301	58.101	57.601	58.101	58.101	58.001	58.001	58.501	58.101	57.701	59.201	57.401	61.801	60.301	60.301	60.201	60.701	60.601	60.601	61.501
	MH939452_Gemycircularvirus_Plant_associated_genomovirus_14	58.201	58.701	60.501	61.301	61.301	58.801	58.501	60.101	60.301	60.701	60.801	59.001	59.401	58.801	59.101	59.101	58.301	58.501	60.201	58.101	58.201	59.601	58.001	60.201	59.701	59.501	61.001	59.301	58.901	59.701	58.501	59.301	57.701	57.701	57.301	57.201	57.201	57.501	58.101	59.701	60.101	59.501	60.801	60.801	59.401	59.301	59.101	59.101
	MK433236_Blackfly_genomovirus-4_SF02_836	58.101	58.601	60.901	61.701	61.701	57.901	58.901	59.801	59.801	59.101	62.001	59.101	59.201	59.201	59.201	59.701	59.701	59.801	60.601	59.401	61.801	57.801	58.901	60.301	59.601	58.001	60.901	57.201	58.801	60.101	60.001	59.201	58.401	58.401	58.101	57.401	58.001	58.401	58.901	58.401	60.801	58.501	58.501	58.501	59.501	59.401	59.401	59.001
	KM598387_Gemycircularvirus_Odonata_associated_gemycircularvirus_2	58.801	58.601	59.701	60.001	60.001	60.401	60.801	59.601	59.401	58.901	59.901	59.901	59.401	59.501	59.201	59.001	58.701	58.701	58.901	59.101	58.101	58.801	58.801	58.001	60.301	58.101	59.201	58.701	59.001	60.601	58.001	58.201	57.701	57.601	58.001	58.501	58.601	58.201	58.601	58.101	60.001	59.001	60.101	60.101	59.901	59.901	59.901	59.901
	KM598388_Gemycircularvirus_Odonata_associated_gemycircularvirus_2	60.501	58.201	59.801	60.101	60.201	60.301	60.501	59.401	59.201	58.901	60.101	59.501	59.001	59.201	58.801	58.801	58.501	58.501	58.801	59.201	58.601	58.301	58.501	57.801	60.101	57.901	58.701	58.601	58.801	60.801	57.901	57.901	57.701	57.601	57.501	57.801	58.501	57.801	57.701	57.801	59.801	58.601	60.401	60.401	59.901	59.901	59.801	59.901
	MG641198_Gemycircularvirus_Lynx_canadensis_faeces_associated_genomovirus_CL3_128	59.501	57.801	59.101	59.501	59.501	59.501	58.401	59.201	58.701	57.201	61.301	58.201	58.201	58.201	58.201	60.801	61.001	60.801	58.201	59.101	58.801	57.001	58.401	59.101	58.601	58.801	60.301	58.601	57.601	60.601	60.601	57.301	61.601	61.601	61.801	60.401	60.901	60.901	61.401	58.901	60.001	59.801	59.401	59.401	60.801	60.801	61.101	62.201
	KT732801_Gemycircularvirus_Pacific_flying_fox_faeces_associated_gemycircularvirus_8	58.601	58.401	56.501	57.201	57.101	59.101	58.201	58.501	58.501	58.401	60.401	60.401	60.401	60.701	60.701	58.101	59.201	59.001	59.301	60.101	59.201	60.301	60.201	59.401	60.201	60.301	58.301	61.301	58.701	59.301	58.401	60.101	57.201	57.401	57.501	57.001	57.101	57.401	56.501	58.501	58.701	58.901	58.701	58.701	59.901	59.801	59.701	60.301
	KT732802_Gemycircularvirus_Pacific_flying_fox_faeces_associated_gemycircularvirus_8	59.001	58.301	56.701	56.901	56.901	58.701	58.401	59.201	59.101	58.101	60.901	61.201	61.101	61.401	61.401	59.501	60.601	60.501	58.301	60.301	59.101	60.401	59.501	59.201	59.401	59.301	58.401	61.301	57.401	60.301	59.001	60.801	58.101	58.301	58.301	57.901	58.301	57.701	57.701	59.101	59.101	60.701	59.101	59.101	60.001	59.901	59.801	60.401
	KT732803_Gemycircularvirus_Pacific_flying_fox_faeces_associated_gemycircularvirus_9	57.601	56.201	58.601	57.101	57.401	59.901	60.201	61.101	61.101	58.701	61.801	61.001	60.701	60.601	60.501	59.901	60.301	60.301	58.901	59.801	58.801	58.901	59.801	59.501	60.101	59.301	58.401	58.201	59.601	60.301	58.101	59.201	57.901	57.801	57.701	57.901	57.601	58.201	58.201	58.901	61.801	60.301	59.501	59.501	61.301	61.301	61.301	61.501
	MG571087_Gemycircularvirus_Varroa_mite_associated_genomovirus_1	59.501	57.301	57.601	58.101	58.101	59.701	60.001	59.701	59.701	57.801	60.401	60.501	60.601	60.901	61.001	58.301	58.201	58.201	59.501	59.701	58.101	58.201	58.401	58.701	59.901	59.801	59.301	60.101	59.701	57.101	57.001	58.401	58.001	58.001	57.501	58.201	57.501	57.801	58.001	58.401	57.901	59.301	59.101	59.101	59.101	58.801	59.301	58.801
	MG641194_Gemycircularvirus_Lynx_canadensis_faeces_associated_genomovirus_CL1_71	58.001	59.201	60.101	60.301	60.401	59.601	59.601	56.701	56.601	59.901	61.801	60.801	60.401	60.401	60.001	58.801	59.501	59.401	60.001	60.001	58.701	59.901	58.701	58.101	57.301	56.901	58.501	60.501	57.501	61.001	60.401	61.101	60.001	59.601	59.801	60.101	59.701	60.201	60.101	59.301	57.501	60.001	57.701	57.701	59.501	59.401	59.401	59.801
	MG641199_Gemycircularvirus_Lynx_canadensis_faeces_associated_genomovirus_CL4_71	58.001	59.201	60.101	60.301	60.401	59.601	59.601	56.701	56.601	59.901	61.801	60.801	60.401	60.401	60.001	58.801	59.501	59.401	60.001	60.001	58.701	59.901	58.701	58.101	57.301	56.901	58.501	60.501	57.501	61.001	60.401	61.101	60.001	59.601	59.801	60.101	59.701	60.201	60.101	59.301	57.501	60.001	57.701	57.701	59.501	59.401	59.401	59.801
	MG641196_Gemycircularvirus_Lynx_canadensis_faeces_associated_genomovirus_CL1_128	56.801	58.101	61.001	60.901	60.901	59.101	59.901	57.901	57.901	59.401	62.801	59.901	60.001	59.701	59.801	57.201	57.201	57.301	59.101	58.101	58.501	59.101	59.301	59.401	58.801	58.201	59.501	59.701	58.601	60.801	59.501	60.701	59.701	59.401	59.601	59.201	59.601	59.301	59.301	58.701	59.601	58.701	59.001	59.001	58.401	58.101	58.101	58.201
	MG641200_Gemycircularvirus_Lynx_canadensis_faeces_associated_genomovirus_CL4_128	59.401	58.301	60.901	61.201	61.201	59.401	59.501	58.101	58.101	59.301	62.801	60.201	60.301	60.001	60.101	57.801	57.501	57.601	59.201	58.401	58.901	59.101	59.401	59.501	58.801	58.101	59.701	59.801	58.701	61.001	58.601	61.101	59.101	58.801	59.101	58.701	59.101	58.901	58.601	58.801	59.601	59.101	59.101	59.101	57.801	57.501	58.201	57.701
	KR912221_Gemycircularvirus_Gemycircularvirus_gemy_ch_rat1	57.401	57.301	57.701	57.801	57.801	60.601	58.801	60.001	59.701	58.901	60.301	60.601	60.701	60.401	60.301	59.801	58.501	59.501	59.201	58.801	58.901	58.101	58.801	57.901	58.901	57.201	59.401	58.101	58.001	59.801	58.701	57.601	57.801	57.801	57.501	58.301	58.001	58.201	58.301	56.801	60.001	59.601	59.501	59.501	59.901	59.701	59.301	59.401
	MG641197_Gemycircularvirus_Lynx_canadensis_faeces_associated_genomovirus_CL1_148	56.601	58.801	59.901	60.101	60.001	58.801	59.201	59.501	59.701	59.501	59.901	58.601	59.401	58.801	58.701	59.701	58.901	59.101	60.301	59.901	59.801	60.201	59.501	61.101	58.701	58.301	60.501	58.901	57.901	59.101	59.001	59.601	58.201	58.401	58.301	56.401	58.301	58.301	59.301	57.301	59.701	57.401	59.701	59.701	57.901	57.801	58.201	57.901
new species	MK433241_Blackfly_genomovirus-9_SF02_507	56.701	58.901	57.501	57.401	57.501	59.301	61.101	57.801	57.901	58.901	59.501	60.601	60.601	60.301	60.301	58.801	58.901	58.901	58.701	59.001	59.601	60.701	60.301	60.001	60.001	59.801	60.401	59.101	59.401	59.101	59.401	59.301	57.501	57.501	57.101	57.301	57.401	58.401	57.801	58.001	58.801	55.701	58.701	58.701	60.201	60.201	60.101	60.401
	KT732806_Gemycircularvirus_Pacific_flying_fox_faeces_associated_gemycircularvirus_14	59.301	58.501	58.901	58.901	58.701	60.901	60.301	59.601	59.701	59.101	61.901	57.801	57.601	57.601	57.501	58.101	57.801	57.801	60.201	60.001	58.701	56.301	59.101	60.901	59.101	60.001	60.901	58.701	58.801	59.801	59.101	58.401	58.201	58.301	58.301	57.501	57.701	58.301	57.801	57.401	60.301	57.301	59.001	59.001	59.301	59.201	59.201	59.701
	KT732807_Gemycircularvirus_Pacific_flying_fox_faeces_associated_gemycircularvirus_11	58.001	57.201	59.901	60.401	59.801	59.701	60.401	60.701	60.501	60.001	63.301	59.401	59.401	58.901	58.901	58.401	58.501	58.601	59.201	60.401	59.301	57.601	59.101	59.701	60.801	60.401	59.701	58.901	57.701	59.701	56.901	58.801	59.401	59.601	59.301	59.101	59.201	58.801	59.201	58.601	60.001	60.601	60.001	60.001	59.001	58.901	58.901	59.101
	KT732809_Gemycircularvirus_Pacific_flying_fox_faeces_associated_gemycircularvirus_11	57.201	56.901	59.801	60.201	59.601	59.501	60.401	61.201	60.801	58.901	63.501	59.101	59.001	58.601	58.801	58.601	58.601	58.701	59.201	60.301	59.101	57.501	58.701	60.201	60.701	60.101	59.601	59.101	57.501	59.801	56.901	58.401	58.901	59.101	59.401	58.701	59.101	58.301	58.401	58.201	60.101	59.501	60.401	60.401	59.101	59.001	59.001	59.501
	KT732810_Gemycircularvirus_Pacific_flying_fox_faeces_associated_gemycircularvirus_11	56.801	58.501	59.201	59.801	59.801	59.901	60.201	61.001	60.901	60.401	63.001	59.101	58.801	57.101	58.001	58.101	58.501	58.601	60.501	60.001	58.701	57.801	59.701	59.401	60.401	60.901	60.001	58.401	57.501	60.901	56.501	57.801	59.501	59.701	60.001	59.801	59.801	58.901	59.001	57.901	60.501	60.301	59.801	59.801	59.501	59.301	59.301	59.801
	KT732808_Gemycircularvirus_Pacific_flying_fox_faeces_associated_gemycircularvirus_11	56.701	57.601	59.101	59.501	59.401	60.301	60.501	61.001	60.801	60.401	62.901	58.501	59.201	57.601	58.701	58.401	58.901	58.901	60.401	60.101	58.801	58.501	60.001	59.401	60.001	60.801	60.201	58.601	57.601	60.801	56.801	58.401	59.501	59.601	60.301	59.501	59.501	58.501	59.201	57.901	60.101	61.001	59.501	59.501	59.401	59.301	59.301	59.301
	KT732811_Gemycircularvirus_Pacific_flying_fox_faeces_associated_gemycircularvirus_11	57.701	57.601	58.901	58.401	58.301	59.801	60.101	60.001	59.601	60.101	63.001	58.701	58.801	57.801	58.801	60.101	60.101	59.801	60.501	59.301	60.201	57.701	59.201	59.101	59.501	59.901	59.401	57.901	57.701	61.001	57.601	59.501	58.301	58.401	58.301	58.301	58.601	58.901	58.801	57.501	58.501	58.901	58.401	58.401	59.201	59.101	59.101	59.101
	KT732812_Gemycircularvirus_Pacific_flying_fox_faeces_associated_gemycircularvirus_11	57.201	57.501	58.901	58.501	57.801	59.801	60.601	60.101	60.001	60.101	62.901	58.501	58.501	57.601	58.601	59.601	59.601	59.301	60.701	59.401	59.101	58.001	59.101	58.701	60.001	60.101	59.101	57.901	57.101	61.001	57.301	58.201	58.801	58.901	59.301	58.201	58.301	57.901	59.201	57.701	59.001	58.901	58.501	58.501	59.201	59.101	59.101	59.101
	MK249242_Finch_associated_genomovirus_6_A3N_A	59.101	59.901	59.201	59.501	59.401	59.701	58.801	59.901	59.801	59.901	61.001	59.901	60.001	59.901	60.001	60.101	60.101	60.201	58.101	58.901	59.601	59.101	58.501	59.601	59.501	60.201	59.501	58.801	58.001	61.301	59.501	58.401	57.901	57.601	57.201	57.701	57.901	57.701	57.601	58.301	57.701	60.101	60.301	60.301	61.001	60.901	60.901	60.901
	MK249273_Finch_associated_genomovirus_6_E45N_A	59.001	59.901	59.101	59.401	59.301	59.801	58.801	59.901	59.801	59.901	61.101	59.701	59.701	59.601	59.701	59.901	59.801	59.901	58.101	59.001	59.901	59.201	58.501	59.801	59.501	60.101	59.401	58.501	58.001	61.401	59.501	58.501	57.701	57.001	56.901	57.201	57.401	57.101	57.301	58.201	57.901	60.101	60.301	60.301	61.001	60.901	61.001	60.901
	MH939384_Gemycircularvirus_Plant_associated_genomovirus_11	58.701	58.701	60.201	60.401	60.301	59.601	60.101	59.701	59.701	58.301	62.201	57.801	57.701	57.301	57.301	58.001	57.901	58.101	59.501	57.101	59.901	59.401	59.301	60.501	59.501	59.401	59.701	61.101	60.301	60.201	58.701	59.701	57.101	57.201	57.501	56.801	57.301	56.501	57.201	57.001	59.901	56.901	59.201	59.201	57.901	57.801	57.601	58.801
	KT309029_Gemycircularvirus_Poecile_atricapillus_GI_tract_associated_gemycircularvirus	57.101	58.101	58.501	58.301	58.101	56.301	58.301	58.301	58.401	57.301	62.801	60.701	60.801	60.001	60.201	59.501	58.801	59.101	58.801	60.801	59.301	58.801	58.901	57.701	58.101	58.501	58.001	59.701	57.601	59.401	57.101	57.801	58.701	58.701	58.701	58.701	58.401	58.701	58.701	58.301	58.601	58.201	58.601	58.601	60.101	59.901	59.901	60.201
	MF327569_Gemycircularvirus_Giant_panda_associated_gemycircularvirus	57.301	57.801	59.001	59.201	59.201	59.101	58.501	60.801	60.901	57.501	62.101	58.001	58.101	58.001	58.101	58.801	58.501	58.801	58.501	60.701	59.101	58.501	57.301	58.601	59.801	59.201	60.101	59.101	57.501	58.901	59.501	58.901	59.301	59.201	59.101	58.401	59.101	59.101	59.501	59.801	59.201	57.501	59.201	59.201	58.901	58.701	58.601	59.101
	MF327558_Gemycircularvirus_Giant_panda_associated_gemycircularvirus	56.401	58.301	59.001	60.201	60.301	57.501	58.201	58.201	58.201	58.101	60.301	59.501	59.501	59.401	59.401	59.101	58.701	59.001	58.301	59.901	58.001	58.901	60.001	59.201	59.901	58.501	57.601	59.101	58.001	58.201	58.501	59.401	58.201	58.201	57.801	58.501	58.701	58.501	58.901	56.701	59.001	60.301	58.301	58.301	58.101	57.901	58.001	58.301
	MF327564_Gemycircularvirus_Giant_panda_associated_gemycircularvirus	57.401	58.701	59.701	60.401	60.501	57.201	58.701	57.501	57.601	58.701	60.701	58.801	58.801	59.201	59.201	59.801	59.601	59.701	59.201	60.501	57.701	59.001	59.801	59.501	60.401	59.201	57.601	59.701	58.701	61.001	58.201	59.201	57.201	57.201	57.301	58.701	58.901	58.701	58.601	57.601	59.901	60.001	58.301	58.301	58.901	58.701	58.801	59.001
	MF327566_Gemycircularvirus_Giant_panda_associated_gemycircularvirus	57.101	58.501	59.801	59.601	59.601	56.901	58.501	58.401	58.201	58.201	60.601	60.101	60.601	60.601	60.701	60.501	59.801	60.101	58.201	60.001	59.101	59.201	58.601	58.901	58.901	58.201	58.101	59.201	59.401	59.501	58.501	60.601	57.401	57.201	57.301	56.701	57.501	57.101	58.601	57.801	58.301	57.801	58.901	58.901	58.401	58.201	58.001	58.601
new species	MK433237_Blackfly_genomovirus-5_SF02_599	56.101	57.801	57.901	58.001	58.001	57.801	60.001	59.601	59.501	58.001	60.201	59.501	59.701	60.301	60.301	59.801	59.401	59.401	56.401	61.001	59.301	57.901	58.201	57.901	58.401	57.201	57.401	57.201	59.301	60.501	57.001	58.501	57.701	57.701	57.501	57.901	57.301	57.101	58.101	57.001	59.301	59.401	60.801	60.801	59.101	59.101	58.901	60.001
	KT732804_Gemycircularvirus_Pacific_flying_fox_faeces_associated_gemycircularvirus_10	58.201	59.401	59.201	59.401	59.401	56.901	58.301	59.301	59.401	58.901	60.201	59.301	59.601	58.501	58.801	59.201	59.101	59.101	57.701	60.601	60.901	59.301	58.201	58.401	58.601	59.001	58.801	59.101	58.401	59.701	58.901	59.701	58.201	58.101	58.101	57.701	58.301	58.401	58.201	58.501	59.501	59.901	60.501	60.501	59.901	59.801	59.601	59.701
	KT732805_Gemycircularvirus_Pacific_flying_fox_faeces_associated_gemycircularvirus_10	59.001	59.301	59.301	60.101	60.401	57.001	58.401	59.301	59.701	59.501	60.801	58.601	58.701	57.801	58.101	58.801	58.901	58.601	57.101	60.801	60.501	59.201	58.101	58.601	58.201	58.501	58.901	59.401	58.601	60.001	59.601	59.201	58.201	58.101	58.201	57.901	58.301	58.401	58.401	58.001	58.501	59.301	60.001	60.001	59.401	59.401	59.201	59.501
	MG571096_Gemycircularvirus_Bark_beetle_associated_genomovirus_1	56.801	57.101	57.701	58.301	58.301	58.501	57.701	59.701	59.801	58.201	60.801	59.101	59.001	58.601	58.701	58.501	58.901	58.901	59.101	59.701	59.801	57.401	59.701	58.901	57.901	59.301	58.801	60.401	59.401	58.601	58.101	58.201	57.401	57.501	57.501	57.801	57.301	57.301	57.801	59.301	59.401	59.101	57.901	57.901	59.901	59.801	59.701	59.401
	MG571098_Gemycircularvirus_Bark_beetle_associated_genomovirus_2	56.201	59.201	58.901	59.101	59.001	58.901	61.101	59.401	59.401	60.501	61.201	59.901	59.801	60.201	60.101	60.901	60.701	60.601	58.501	60.601	60.401	60.301	60.401	60.701	59.501	59.901	60.801	60.401	59.201	61.501	59.901	59.901	59.401	59.401	58.901	59.101	59.301	59.201	59.601	59.801	61.001	58.401	60.201	60.201	60.001	59.701	59.601	59.801
	MG571099_Gemycircularvirus_Bark_beetle_associated_genomovirus_3	56.101	59.201	57.401	57.901	57.901	58.901	58.401	59.901	59.801	58.601	60.301	60.301	60.301	60.201	60.101	60.001	60.001	60.001	60.801	60.901	61.001	59.901	59.901	61.201	59.601	59.601	59.201	59.801	59.101	59.701	57.101	58.501	58.401	58.401	58.701	59.801	58.801	58.701	58.201	60.201	60.801	58.201	59.501	59.501	60.701	60.901	60.801	61.301
	MG641202_Gemycircularvirus_Alces_alces_faeces_associated_genomovirus_MP43	57.501	58.701	57.301	58.401	58.101	57.201	59.601	61.001	61.001	58.201	60.401	58.001	58.301	58.501	58.501	60.101	59.501	59.601	59.101	61.001	59.701	59.301	59.501	59.301	60.001	60.001	59.401	60.501	59.901	60.701	59.601	60.701	59.701	59.601	59.801	59.801	59.601	59.401	59.901	59.201	60.001	58.501	58.701	58.701	59.601	59.301	59.201	59.701
	MG641210_Gemycircularvirus_Lepus_americanus_faeces_associated_genomovirus_SHP7	55.201	58.601	58.201	57.301	57.401	58.201	60.701	60.701	60.601	57.901	61.801	59.901	60.201	59.701	59.701	60.701	60.301	60.201	58.301	60.801	57.801	58.901	60.401	60.001	61.501	61.401	59.901	59.301	60.201	60.701	57.601	60.301	58.801	58.601	58.101	58.101	58.101	58.201	58.601	58.701	59.501	60.101	59.701	59.701	60.401	60.301	60.101	60.501
	MG641211_Gemycircularvirus_Lepus_americanus_faeces_associated_genomovirus_SHP9	57.601	56.701	57.101	57.501	57.501	59.501	58.601	59.301	59.501	58.301	61.501	60.501	60.701	60.801	60.901	60.001	59.301	60.001	57.901	60.501	58.801	60.301	59.901	59.901	60.001	60.101	58.801	59.201	59.401	59.501	59.001	61.501	60.001	60.001	60.301	60.301	60.501	59.901	60.301	58.701	59.501	58.301	59.401	59.401	60.001	60.201	59.801	59.601
	MK433235_Blackfly_genomovirus-3_SF02_1766	57.501	58.401	57.001	57.701	57.601	60.101	61.401	59.001	58.901	59.601	59.801	58.801	59.001	58.901	59.101	59.601	59.401	59.101	57.901	60.501	59.401	59.501	60.401	61.301	60.501	60.801	61.301	59.201	59.901	60.001	58.101	59.901	56.801	55.901	56.001	56.201	56.001	55.601	56.501	57.401	59.801	58.801	60.201	60.201	60.901	61.101	60.601	61.501
	MG571100_Gemycircularvirus_Bark_beetle_associated_genomovirus_4	55.701	58.901	58.301	58.501	58.401	59.801	58.701	57.701	57.801	56.901	61.501	60.601	60.801	60.801	60.901	61.001	61.001	60.801	58.301	58.901	60.601	58.901	60.701	60.001	58.301	59.101	59.201	59.801	60.001	61.301	58.001	58.101	58.201	58.401	58.501	58.901	58.401	58.401	58.801	59.801	59.601	57.801	59.201	59.201	59.101	59.001	58.801	59.201
	MG641191_Gemycircularvirus_Lynx_canadensis_faeces_associated_genomovirus_CL1_46	58.001	58.101	59.201	59.701	59.701	60.001	60.101	59.501	59.701	58.601	60.001	60.701	60.701	60.701	60.701	60.201	59.601	59.901	61.001	59.201	59.801	59.401	61.501	60.501	60.301	59.001	62.001	61.001	58.901	59.601	60.601	61.201	58.701	58.701	58.701	59.001	58.601	58.201	58.901	60.501	59.901	58.901	58.001	58.001	60.701	60.701	60.801	60.401
	MG641205_Gemycircularvirus_Alces_alces_faeces_associated_genomovirus_MP111	54.301	56.301	58.001	59.001	58.901	59.201	60.101	58.901	59.101	57.701	60.701	58.201	58.201	58.501	58.501	58.201	57.501	57.501	57.701	59.701	57.901	58.401	59.801	58.501	59.501	58.301	60.201	60.001	58.601	60.001	59.101	58.201	57.501	57.501	57.601	57.801	57.501	57.301	57.601	59.301	59.201	57.601	58.701	58.701	59.101	59.301	59.201	59.501
	MG641208_Gemycircularvirus_Lepus_americanus_faeces_associated_genomovirus_SHP111	56.701	57.501	58.401	58.601	58.901	58.901	59.201	58.901	58.901	57.601	60.701	57.301	57.401	57.301	57.301	59.001	58.501	58.601	59.601	60.101	58.801	59.701	60.601	59.701	59.301	59.401	59.801	59.301	59.201	59.501	59.001	57.201	58.601	58.501	58.601	59.001	58.701	58.201	59.001	59.101	59.201	58.201	59.001	59.001	60.501	60.501	60.501	60.501
	MG641209_Gemycircularvirus_Lepus_americanus_faeces_associated_genomovirus_SHP216	58.701	57.601	58.201	58.301	58.501	58.901	60.501	59.401	59.601	57.801	60.701	57.501	57.501	57.501	57.601	58.601	57.901	58.001	59.301	60.001	59.401	59.401	60.901	58.501	59.001	60.101	59.001	58.101	58.001	59.201	59.001	58.901	57.801	57.901	58.801	58.801	58.601	58.701	59.101	58.601	59.201	59.201	59.501	59.501	60.001	60.101	60.001	59.901
	MG641207_Gemycircularvirus_Alces_alces_faeces_associated_genomovirus_MP157	56.501	59.601	58.401	58.601	58.601	59.501	60.501	61.401	61.401	59.601	60.101	59.801	59.601	59.601	59.501	58.401	58.001	58.201	58.501	59.301	58.001	59.601	58.501	58.501	59.201	58.701	57.601	58.701	59.101	60.801	60.401	59.201	57.101	56.901	57.001	56.701	56.901	56.801	57.101	58.301	60.301	58.101	59.901	59.901	60.901	60.801	60.501	61.001
	MH939436_Gemycircularvirus_Plant_associated_genomovirus_21	57.101	60.601	58.601	58.201	58.401	59.801	59.301	60.401	60.401	57.601	61.601	60.201	60.301	60.201	60.301	58.901	58.801	59.201	57.901	59.101	58.801	61.201	60.501	60.801	60.401	59.401	58.001	59.701	60.501	61.401	61.101	59.401	57.601	57.501	58.001	57.701	56.801	57.201	57.501	58.601	61.201	60.901	60.801	60.901	62.301	62.301	62.301	61.501
	MH939442_Gemycircularvirus_Plant_associated_genomovirus_22	57.401	59.001	57.201	56.501	56.901	57.801	57.601	58.701	58.701	58.701	58.101	58.801	58.601	59.501	59.501	58.201	58.101	57.801	61.101	59.701	58.601	60.101	60.001	58.801	59.901	59.901	60.601	61.001	60.601	59.801	58.501	58.201	59.101	59.001	59.801	60.401	60.201	59.401	59.801	60.601	57.801	59.501	58.201	58.201	60.301	60.101	60.101	58.801
	MH939445_Gemycircularvirus_Plant_associated_genomovirus_22	58.501	60.101	57.301	57.201	57.601	58.301	58.001	58.901	59.001	58.101	58.501	59.201	59.201	59.001	59.001	57.701	58.201	57.601	60.001	60.301	58.801	60.401	59.901	59.001	58.401	59.201	59.401	59.701	61.101	59.401	59.001	58.701	60.101	60.901	61.001	60.501	60.101	60.601	60.801	61.101	57.601	59.301	58.601	58.001	59.101	59.001	59.001	58.601
	MH617534_Gemycircularvirus_Genomoviridae_sp.	56.901	59.701	59.201	58.901	59.101	59.001	58.901	59.601	59.601	58.001	60.601	61.201	61.401	60.501	60.901	59.701	59.801	59.501	58.101	58.301	57.701	58.801	58.601	58.901	59.001	58.401	58.801	59.801	58.801	59.501	58.101	59.401	60.101	60.301	59.701	61.101	60.501	60.401	60.301	60.201	61.101	60.001	60.701	60.701	58.701	58.901	58.601	59.001
	HQ335086_Gemycircularvirus_Mosquito_VEM_virus_SDBVL_G	56.101	60.901	58.001	57.801	57.701	58.001	59.401	59.601	59.601	59.201	59.401	57.801	58.401	58.401	58.601	58.901	58.501	58.601	59.401	59.201	57.901	58.101	58.801	56.801	59.001	58.701	57.701	59.901	58.801	60.501	57.401	61.501	57.301	57.101	56.601	57.001	56.801	57.201	56.401	59.401	59.301	58.301	58.701	58.701	59.901	59.801	59.701	59.801
	MH939431_Gemycircularvirus_Plant_associated_genomovirus_20	59.101	56.501	59.001	59.201	59.001	58.501	58.601	60.501	60.501	58.301	58.901	58.001	57.801	58.001	57.901	57.601	57.301	57.301	56.801	58.901	58.201	55.801	59.001	58.701	59.601	58.501	58.801	58.701	58.701	58.701	59.101	59.401	58.001	58.101	58.101	58.501	58.401	57.901	58.001	59.501	57.201	55.401	56.501	56.501	56.601	56.701	56.201	56.901
	KF371635_Gemycircularvirus_Faecal_associated_gemycircularvirus_7	58.601	57.301	58.201	58.901	58.901	56.801	57.101	59.301	59.101	57.501	59.401	57.701	57.901	58.101	58.201	56.701	57.001	56.801	58.801	59.701	59.001	57.901	58.701	58.201	59.301	59.201	58.601	58.401	58.201	57.801	56.501	59.401	59.901	60.101	60.101	60.701	59.901	59.501	59.301	59.701	59.001	58.101	57.901	57.901	58.801	58.701	58.601	59.101
	MK433242_Blackfly_genomovirus-1_SF02_506	57.601	58.601	57.701	58.501	58.501	58.601	60.201	57.301	57.101	57.701	58.201	58.401	58.401	58.201	58.201	58.101	58.601	58.701	58.201	58.901	58.301	56.801	58.101	58.001	58.501	59.201	59.601	58.901	60.101	56.501	58.201	59.001	57.501	57.501	57.201	57.501	57.101	56.501	56.401	58.301	58.701	56.301	56.601	56.601	57.001	57.201	57.101	57.601
	KY312557_Gemycircularvirus_Gemycircularvirus_red_crowned_crane_yc_18	57.301	59.401	60.101	60.601	60.501	61.601	59.401	61.201	61.101	58.701	59.301	60.601	60.301	60.201	60.101	59.101	59.501	59.601	59.901	59.701	57.901	58.601	59.901	59.901	60.601	58.801	59.701	60.601	60.701	59.901	58.501	59.101	59.001	58.901	58.901	59.001	59.601	59.601	60.201	60.601	60.801	58.101	59.101	59.101	60.101	59.801	59.801	59.401
	KY487842_Gemycircularvirus_CG173	57.301	58.401	60.601	61.301	61.201	60.301	59.201	60.301	60.201	58.801	59.201	60.901	60.901	60.801	60.701	59.301	59.901	59.801	59.101	60.401	58.401	59.101	60.301	59.801	60.101	59.801	60.101	59.801	60.401	59.501	59.701	61.101	59.501	59.401	59.401	59.401	59.801	59.601	60.201	60.101	59.701	59.001	60.901	60.401	59.801	59.801	59.801	60.401
	KY487881_Gemycircularvirus_CG212	57.601	58.401	60.601	61.201	61.201	60.401	59.201	60.201	60.101	58.801	59.401	60.701	60.601	60.501	60.501	59.301	59.801	59.701	59.101	60.401	58.501	59.201	60.501	59.801	60.101	59.901	60.101	59.901	60.301	59.501	59.701	61.001	59.201	59.101	59.101	59.101	59.501	59.301	60.201	60.101	60.001	59.201	61.001	60.401	59.901	59.901	59.901	60.501
	MF327570_Gemycircularvirus_Giant_panda_associated_gemycircularvirus	56.701	57.301	58.401	59.001	59.101	58.401	58.501	58.901	58.901	59.301	61.901	60.601	60.901	61.301	61.301	58.001	58.201	58.001	59.801	60.901	59.901	59.601	58.801	58.001	58.701	58.401	58.201	57.101	60.001	61.201	59.701	58.701	60.701	60.801	60.701	60.001	59.901	59.301	61.001	60.201	58.401	57.701	57.701	57.701	59.501	59.501	59.301	59.501
	MF327572_Gemycircularvirus_Giant_panda_associated_gemycircularvirus	57.501	57.401	58.301	59.001	59.101	58.401	58.501	58.901	59.001	59.201	61.901	60.701	61.001	61.401	61.401	58.001	58.201	58.001	59.901	60.901	59.801	59.601	58.801	58.001	58.701	58.401	58.201	57.101	60.001	61.101	59.801	58.701	60.701	60.701	60.701	60.001	59.801	59.201	60.901	60.301	58.401	57.701	57.801	57.801	60.001	59.901	59.701	59.501
	KJ547634_Gemkrogvirus_Sewage_associated_gemycircularvirus_4	57.701	58.801	57.901	58.201	58.201	57.301	57.201	56.401	56.201	57.401	58.701	57.401	57.201	57.401	57.201	58.401	58.301	58.401	57.101	57.301	58.801	60.901	57.801	58.701	57.901	58.601	58.101	58.601	56.201	56.601	56.601	55.701	57.501	57.601	57.501	57.001	57.701	58.401	57.701	55.001	58.601	57.901	57.701	57.701	56.501	56.401	56.401	57.201
	KJ938717_Gemkrogvirus_Caribou_feces_associated_gemycircularvirus	57.301	59.601	59.901	60.401	60.101	60.201	59.401	59.801	59.901	59.701	59.301	59.601	59.601	59.601	59.601	59.001	59.601	59.201	57.401	57.901	59.501	61.001	59.701	57.801	57.801	58.301	57.501	61.101	57.801	58.801	60.401	57.301	59.501	60.601	60.701	59.601	59.501	59.601	59.201	57.501	59.301	57.001	58.501	58.501	57.301	57.301	57.301	57.101
	MH378453_Gemkrogvirus_Gila_monster_associated_gemycircularvirus	55.801	60.201	58.501	60.301	60.401	58.101	59.101	59.601	59.601	59.601	59.501	60.401	60.101	59.701	59.301	60.301	60.501	60.701	56.901	59.101	59.601	57.901	59.101	60.301	59.701	58.801	58.901	60.901	60.801	58.401	60.401	58.801	58.901	59.101	58.701	58.801	58.501	58.701	57.401	58.801	58.801	59.401	58.801	58.801	58.901	58.901	58.801	57.901
	MK249238_Finch_associated_genomovirus_7_A2N_A	56.701	58.401	58.001	57.801	57.901	58.701	60.101	59.201	58.601	59.601	59.701	58.901	59.001	58.201	58.901	59.001	58.701	58.901	59.001	59.501	59.201	59.401	58.501	58.801	60.701	60.101	58.001	57.901	57.901	58.301	58.301	58.001	58.501	58.501	58.601	58.601	59.201	59.001	58.701	58.301	59.501	58.301	59.201	59.201	59.001	58.901	58.901	59.601
	MK249289_Finch_associated_genomovirus_7_E50N_A	57.101	58.501	58.201	58.001	58.101	58.701	60.001	59.201	58.601	58.901	60.001	59.001	59.001	58.301	59.001	58.901	58.701	58.801	58.901	58.501	59.201	59.701	58.601	58.901	60.401	60.201	58.201	57.801	58.401	58.401	58.401	58.201	58.501	58.501	58.601	58.701	59.201	59.101	58.801	58.401	59.801	58.501	59.001	59.001	59.101	58.901	58.801	59.601
	LK931484_Gemkrogvirus_HCBI9.212_virus	57.301	59.201	56.701	56.901	57.801	58.001	56.301	58.201	58.701	59.301	60.601	60.101	60.001	59.301	59.901	59.201	59.301	59.301	56.701	57.401	59.401	59.101	59.001	58.301	59.801	58.501	58.701	60.201	57.001	58.101	58.501	58.701	58.101	58.001	58.101	58.001	58.501	57.701	57.701	57.901	57.901	57.301	56.401	56.401	57.201	57.201	57.201	57.501
	MF327559_Gemkrogvirus_Giant_panda_associated_gemycircularvirus	56.901	58.301	58.901	58.801	58.801	58.001	60.001	59.001	59.201	60.701	58.101	59.301	59.401	59.601	59.701	57.701	56.701	56.701	59.901	60.801	58.101	59.501	58.701	59.501	58.301	57.701	57.201	57.401	59.901	57.401	59.201	57.701	57.601	57.401	57.801	57.301	57.801	57.601	58.301	57.801	60.001	59.601	60.501	60.501	61.001	60.801	60.801	60.001
	KP974693_Gemyvongvirus_Human_plasma_associated_gemycircularvirus	55.601	58.901	58.001	58.601	58.401	57.301	57.101	57.201	57.201	59.401	57.001	60.201	60.301	60.101	60.101	60.101	59.601	60.101	59.001	55.701	58.301	58.201	57.901	56.801	55.801	57.201	59.201	58.801	57.001	57.501	58.201	58.101	59.201	59.201	59.201	58.901	59.401	58.901	58.201	59.101	56.601	58.001	56.501	56.501	58.001	58.301	58.201	57.601
	KY056250_Gemkrogvirus_Chicken_stool_associated_gemycircularvirus	58.301	58.901	56.401	56.901	56.801	58.601	57.801	57.201	57.401	59.101	59.801	58.401	58.601	58.801	58.801	57.101	57.001	57.301	57.201	57.101	58.301	57.401	59.001	56.201	58.101	56.801	58.001	58.201	57.001	56.901	56.901	57.101	59.101	59.101	59.101	59.401	59.501	58.401	58.401	59.001	58.001	57.501	58.201	58.301	57.301	57.301	57.201	57.201
	MG846357_Gemkrogvirus_Chicken_stool_associated_gemycircularvirus	58.201	58.201	56.401	57.101	57.101	59.101	58.901	57.001	56.901	59.201	60.601	57.701	57.901	57.801	57.801	57.101	57.101	57.201	57.301	56.501	57.801	57.901	58.801	56.101	57.301	56.701	57.901	58.301	56.601	56.701	56.901	57.201	59.401	59.401	59.401	58.001	58.801	58.601	57.501	56.601	58.401	57.601	58.001	58.101	57.301	57.301	57.201	57.401
	KP263545_Gemykibivirus_Mongoose_feces_associated_gemycircularvirus_b	56.801	59.101	60.301	60.501	60.401	59.401	60.001	60.501	60.101	58.801	61.401	59.701	59.601	59.401	59.301	57.301	56.801	57.201	60.401	58.501	58.501	59.701	58.801	59.201	60.401	58.901	59.401	59.001	59.201	61.701	60.201	60.601	58.301	58.201	58.201	57.801	57.601	58.101	58.101	58.401	58.701	56.801	58.601	58.601	59.001	58.901	58.901	58.801
	KY214433_Gemykibivirus_Porcine_feces_associated_gemycircularvirus	57.201	60.001	61.701	61.801	61.901	60.801	59.801	59.701	59.701	57.901	59.701	57.901	57.601	57.901	57.401	59.701	59.401	59.701	59.301	59.701	59.401	57.601	59.401	59.501	60.201	58.801	59.501	60.501	59.101	61.001	60.801	61.301	59.801	59.801	59.901	59.001	59.201	59.801	58.901	60.701	59.001	56.901	58.601	58.601	57.601	57.701	57.801	57.501
	MH545498_Gemykibivirus_Fly_associated_circular_virus_2	57.301	61.701	61.001	59.801	59.801	60.601	59.601	58.001	57.801	57.801	60.301	58.401	58.301	58.201	58.101	59.601	59.601	59.601	60.201	59.601	59.401	58.601	59.401	60.401	60.701	59.301	59.801	60.701	59.601	61.201	60.101	61.501	60.001	60.001	60.101	59.601	59.601	59.501	59.601	59.601	57.901	56.401	58.901	58.901	57.701	57.801	58.301	57.901
	LK931483_Gemykibivirus_HCBI8.215_virus	57.501	62.601	58.001	58.201	58.201	59.901	58.801	59.301	59.101	58.701	59.601	60.901	61.001	60.701	60.701	58.601	58.901	58.701	60.301	59.101	59.201	60.201	57.701	59.601	58.501	58.101	59.001	59.301	60.501	61.101	60.601	61.401	61.201	62.101	62.301	62.201	62.601	62.301	62.301	61.401	59.401	59.301	57.601	57.601	59.001	59.001	58.701	58.901
	KP263546_Gemykibivirus_Mongoose_feces_associated_gemycircularvirus_c	56.801	61.001	58.301	59.701	59.601	58.901	59.301	58.001	58.001	58.001	57.101	58.901	58.701	58.701	58.701	59.001	59.101	58.901	60.001	60.201	57.301	60.201	57.801	59.401	59.001	59.201	59.901	59.001	59.001	60.001	59.001	59.501	62.101	61.901	61.801	60.901	61.401	60.501	60.901	60.201	58.801	58.001	57.601	57.601	58.401	58.101	58.301	58.301
	KP987887_Gemykibivirus_Gemycircularvirus_C1c	56.901	60.201	58.201	59.301	59.501	58.601	60.401	59.701	59.701	58.201	58.001	59.401	59.401	59.201	59.301	58.601	58.501	58.501	61.201	59.501	58.801	58.501	60.801	58.901	58.901	58.401	59.501	59.901	60.901	58.801	59.301	58.201	61.301	61.401	61.601	60.901	61.201	61.101	60.501	62.001	59.001	57.401	57.801	57.901	57.301	57.401	57.401	57.301
	MH973741_Gemykrogvirus_Apis_mellifera_genomovirus_BNH_406	57.401	57.501	57.501	58.001	58.001	59.301	57.601	57.901	57.801	57.701	57.901	57.601	57.801	57.501	57.601	58.801	57.501	58.401	58.901	58.501	58.801	57.401	57.901	58.401	59.501	58.401	58.401	57.101	59.701	57.101	57.501	55.701	58.601	58.401	58.201	59.001	58.601	59.001	58.401	59.301	56.301	58.401	58.601	58.601	58.801	58.601	58.501	59.301
	KF371631_Gemykronzavirus_Faecal_associated_gemycircularvirus_11	58.601	59.001	57.901	58.501	58.401	57.301	57.601	58.101	58.101	59.101	58.301	58.101	58.301	57.801	58.101	56.201	55.701	55.801	55.501	57.501	58.901	56.401	58.101	57.801	56.301	57.701	58.601	59.201	58.801	58.201	57.001	57.101	58.101	58.101	58.401	57.701	58.801	58.201	58.501	57.101	56.801	57.101	57.101	57.001	56.701	56.701	56.501	57.301
	MH939435_Gemykronzavirus_Plant_associated_genomovirus_24	57.801	61.501	56.901	57.601	57.601	58.001	56.501	59.801	60.001	59.801	59.501	57.801	57.401	57.801	58.001	57.601	57.401	57.601	59.601	57.401	59.201	57.301	57.101	57.201	56.901	56.401	57.101	55.901	56.501	56.401	57.901	57.201	57.601	57.001	57.401	58.001	57.501	57.701	58.601	57.601	57.701	56.101	57.001	57.001	57.701	57.801	57.501	57.901
	MH939444_Gemykronzavirus_Plant_associated_genomovirus_24	58.101	60.601	57.001	57.901	57.901	57.601	56.601	59.601	59.701	60.101	59.201	57.601	57.801	58.201	58.401	57.601	57.601	57.201	58.801	57.301	58.601	57.401	56.201	57.801	56.901	56.801	57.401	55.901	57.901	56.601	59.201	57.401	57.801	57.201	57.601	58.401	58.001	57.801	57.601	57.001	57.901	56.301	56.801	56.801	57.301	57.501	57.101	57.401
	MH939385_Gemykronzavirus_Plant_associated_genomovirus_23	57.501	58.101	57.801	58.901	59.001	56.601	57.001	58.701	58.201	59.101	57.201	57.301	57.101	56.901	56.901	58.501	58.401	58.801	58.501	57.301	58.901	56.801	56.401	56.301	58.301	57.501	57.301	58.401	57.501	57.101	57.901	56.501	58.401	58.401	58.301	58.401	57.701	58.101	58.601	56.101	56.401	57.801	56.901	56.301	56.901	56.701	56.401	56.801
	MH939440_Gemykronzavirus_Plant_associated_genomovirus_23	60.001	57.701	58.101	57.901	58.101	57.001	56.601	59.301	58.901	58.301	58.301	57.401	56.801	56.601	56.301	56.901	55.701	55.801	56.501	57.601	56.301	57.701	55.901	56.101	57.301	56.001	57.601	57.501	56.701	58.901	58.901	58.601	60.101	59.501	59.201	58.701	57.401	58.801	57.301	58.901	56.001	58.901	57.201	58.301	57.601	57.501	57.501	58.101
	MH939449_Gemykronzavirus_Plant_associated_genomovirus_23	58.901	58.701	57.801	57.301	57.401	56.701	57.301	59.601	59.301	57.201	57.501	57.501	57.101	57.301	57.001	56.801	56.401	56.101	56.901	58.601	56.401	56.701	56.001	56.001	57.001	56.401	57.701	57.601	57.501	58.901	58.701	59.001	59.101	59.301	59.001	58.501	57.401	58.501	56.801	59.301	56.101	58.801	57.101	58.401	57.401	57.301	57.801	58.301
	MH939450_Gemykronzavirus_Plant_associated_genomovirus_23	59.101	59.701	57.801	57.201	57.401	57.401	57.501	59.401	58.801	57.601	56.801	57.901	57.301	57.401	57.101	57.801	56.401	56.901	57.001	57.701	56.501	56.401	56.601	56.601	58.401	56.001	57.301	58.601	57.501	58.501	57.701	57.801	59.501	59.201	59.001	58.301	57.801	58.301	57.301	57.701	56.901	58.201	57.201	58.101	57.001	56.901	56.901	57.801
	MK249245_Finch_associated_genomovirus_8_A3N_A	56.701	57.401	58.101	58.001	58.101	57.901	57.501	59.401	59.201	57.401	56.901	56.101	55.801	56.201	56.001	55.701	55.801	55.901	57.101	58.601	59.201	57.001	55.001	54.501	56.701	57.101	56.801	57.301	56.101	56.901	56.501	56.501	55.501	56.201	55.901	56.601	56.301	56.201	55.601	55.901	56.501	58.601	57.401	57.401	57.001	57.001	57.101	56.801
	MK249261_Finch_associated_genomovirus_8_E20N_A	56.701	57.401	58.101	58.001	58.101	57.901	57.501	59.401	59.201	57.401	56.901	56.101	55.801	56.201	56.001	55.701	55.801	55.901	57.101	58.601	59.201	57.001	55.001	54.501	56.701	57.101	56.801	57.301	56.101	56.901	56.501	56.501	55.501	56.201	55.901	56.601	56.301	56.201	55.601	55.901	56.501	58.601	57.401	57.401	57.001	57.001	57.101	56.801
	MK249254_Finch_associated_genomovirus_9_A4P_A	58.001	56.301	55.801	58.101	58.201	57.301	55.601	57.301	57.401	55.501	58.801	55.801	54.601	56.401	56.501	57.501	56.601	57.101	56.901	58.101	57.401	58.501	58.001	55.401	55.601	54.601	56.101	55.401	56.001	55.701	57.201	57.101	56.401	56.401	56.801	56.101	56.301	56.301	56.701	57.101	58.401	57.301	58.601	58.601	59.001	59.001	59.001	58.101
[truncated: 341 more columns]

## Sheet: Genomo_Rep.sdt_mat
KP974693_Gemyvongvirus_Human_plasma_associated_gemycircularvirus	100.001
KT732798_Gemykolovirus_Pacific_flying_fox_faeces_associated_gemycircularvirus_6	34.201	100.001
KT732799_Gemykolovirus_Pacific_flying_fox_faeces_associated_gemycircularvirus_6	34.101	100.001	100.001
KX434768_Gemykolovirus_Common_bean_associated_gemycircularvirus	34.201	87.801	87.501	100.001
KX434769_Gemykolovirus_Common_bean_associated_gemycircularvirus	34.201	87.801	87.501	100.001	100.001
KX434770_Gemykolovirus_Common_bean_associated_gemycircularvirus	34.201	87.801	87.501	100.001	100.001	100.001
MH939386_Gemykolovirus_Plant_associated_genomovirus_10	34.701	83.801	83.801	87.201	87.201	87.201	100.001
MH939387_Gemykolovirus_Plant_associated_genomovirus_10	34.701	84.101	84.101	87.501	87.501	87.501	99.701	100.001
MH939388_Gemykolovirus_Plant_associated_genomovirus_10	34.701	84.101	84.101	87.501	87.501	87.501	99.701	100.001	100.001
MF173066_Gemykolovirus_Tick_associated_genomovirus_2	34.801	74.701	74.601	76.401	76.401	76.401	72.501	72.801	72.801	100.001
MH939381_Gemykolovirus_Plant_associated_genomovirus_8	34.901	73.301	73.401	74.801	74.801	74.801	71.901	72.201	72.201	95.801	100.001
MH939393_Gemykolovirus_Plant_associated_genomovirus_8	34.601	73.801	73.401	75.301	75.301	75.301	71.901	72.201	72.201	95.801	99.401	100.001
MH939404_Gemykolovirus_Plant_associated_genomovirus_8	34.601	73.801	73.401	75.301	75.301	75.301	71.901	72.201	72.201	95.801	99.401	100.001	100.001
MH939443_Gemykolovirus_Plant_associated_genomovirus_8	34.601	73.801	73.401	75.301	75.301	75.301	71.901	72.201	72.201	96.101	99.101	99.701	99.701	100.001
MH939433_Gemykolovirus_Plant_associated_genomovirus_8	34.001	72.001	71.601	73.801	73.801	73.801	70.301	70.601	70.601	94.301	97.301	97.901	97.901	98.201	100.001
MH939441_Gemykolovirus_Plant_associated_genomovirus_8	34.601	73.501	73.101	75.001	75.001	75.001	71.601	71.901	71.901	95.801	98.801	99.401	99.401	99.701	98.501	100.001
MH939391_Gemykolovirus_Plant_associated_genomovirus_8	34.601	73.501	73.101	75.001	75.001	75.001	71.601	71.901	71.901	95.501	99.101	99.701	99.701	99.401	97.601	99.101	100.001
MH939395_Gemykolovirus_Plant_associated_genomovirus_8	34.601	73.501	73.101	75.001	75.001	75.001	71.601	71.901	71.901	95.501	99.101	99.701	99.701	99.401	97.601	99.101	100.001	100.001
MH939403_Gemykolovirus_Plant_associated_genomovirus_8	34.601	73.501	73.101	75.001	75.001	75.001	71.601	71.901	71.901	95.501	99.101	99.701	99.701	99.401	97.601	99.101	100.001	100.001	100.001
MH939405_Gemykolovirus_Plant_associated_genomovirus_8	34.601	73.501	73.101	75.001	75.001	75.001	71.601	71.901	71.901	95.501	99.101	99.701	99.701	99.401	97.601	99.101	100.001	100.001	100.001	100.001
MH939400_Gemykolovirus_Plant_associated_genomovirus_8	34.601	73.201	72.801	74.701	74.701	74.701	71.301	71.601	71.601	95.201	98.801	99.401	99.401	99.101	97.301	98.801	99.701	99.701	99.701	99.701	100.001
MH939389_Gemykolovirus_Plant_associated_genomovirus_8	35.201	74.101	73.701	75.901	75.901	75.901	72.501	72.801	72.801	94.901	97.601	98.201	98.201	97.901	96.101	97.601	97.901	97.901	97.901	97.901	97.601	100.001
MH939399_Gemykolovirus_Plant_associated_genomovirus_8	35.201	73.501	73.101	75.301	75.301	75.301	71.901	72.201	72.201	94.301	97.001	97.601	97.601	97.301	95.501	97.001	97.301	97.301	97.301	97.301	97.001	99.401	100.001
MH939382_Gemykolovirus_Plant_associated_genomovirus_9	35.501	75.701	75.801	75.601	75.601	75.601	74.301	74.601	74.601	81.701	81.401	81.001	81.001	81.001	79.201	80.701	80.701	80.701	80.701	80.701	80.401	81.901	81.601	100.001
MH939398_Gemykolovirus_Plant_associated_genomovirus_9	35.201	76.201	75.801	76.101	76.101	76.101	74.301	74.601	74.601	81.901	81.001	81.601	81.601	81.601	79.801	81.301	81.301	81.301	81.301	81.301	81.001	82.501	82.201	99.401	100.001
MH939407_Gemykolovirus_Plant_associated_genomovirus_9	35.201	76.501	76.101	76.401	76.401	76.401	74.601	74.901	74.901	81.601	80.701	81.301	81.301	81.301	79.501	81.001	81.001	81.001	81.001	81.001	80.701	82.201	81.901	99.101	99.701	100.001
MH939390_Gemykolovirus_Plant_associated_genomovirus_9	34.901	77.101	76.801	76.401	76.401	76.401	74.601	74.901	74.901	81.901	81.001	81.601	81.601	81.601	79.801	81.301	81.301	81.301	81.301	81.301	81.001	82.201	81.901	98.201	98.801	98.501	100.001
MH939429_Gemykolovirus_Plant_associated_genomovirus_9	34.901	77.401	77.101	76.701	76.701	76.701	74.901	75.201	75.201	81.601	80.701	81.301	81.301	81.301	79.501	81.001	81.001	81.001	81.001	81.001	80.701	81.901	81.601	97.901	98.501	98.201	99.701	100.001
MH939383_Gemykolovirus_Plant_associated_genomovirus_9	36.201	75.701	75.801	75.001	75.001	75.001	73.701	74.001	74.001	81.101	80.801	80.401	80.401	80.401	78.601	80.101	80.101	80.101	80.101	80.101	79.801	80.701	80.401	98.201	97.601	97.301	98.201	97.901	100.001
MH939428_Gemykolovirus_Plant_associated_genomovirus_9	34.901	75.601	75.201	74.901	74.901	74.901	73.101	73.401	73.401	80.701	79.801	80.401	80.401	80.401	78.601	80.101	80.101	80.101	80.101	80.101	79.801	80.701	80.401	96.401	97.001	96.701	98.201	97.901	98.201	100.001
MH939430_Gemykolovirus_Plant_associated_genomovirus_9	35.801	76.201	75.801	75.801	75.801	75.801	73.701	74.001	74.001	81.001	80.101	80.701	80.701	80.701	78.901	80.401	80.401	80.401	80.401	80.401	80.101	81.001	80.701	96.701	97.301	97.301	98.501	98.201	98.501	98.501	100.001
MH939437_Gemykolovirus_Plant_associated_genomovirus_9	35.801	75.901	75.501	75.801	75.801	75.801	73.701	74.001	74.001	81.001	80.101	80.701	80.701	80.701	78.901	80.401	80.401	80.401	80.401	80.401	80.101	81.001	80.701	97.001	97.601	97.601	98.201	97.901	98.201	98.201	99.701	100.001
MH939426_Gemykolovirus_Plant_associated_genomovirus_9	33.501	73.501	73.101	73.101	73.101	73.101	71.301	71.601	71.601	77.401	76.501	77.101	77.101	77.101	75.301	76.801	76.801	76.801	76.801	76.801	76.501	78.001	77.701	94.601	95.201	94.901	94.301	94.001	93.101	92.801	92.801	92.801	100.001
MH939392_Gemykolovirus_Plant_associated_genomovirus_9	34.601	77.601	77.301	76.701	76.701	76.701	73.301	73.601	73.601	82.501	81.301	81.901	81.901	81.901	80.101	81.601	81.601	81.601	81.601	81.601	81.301	82.501	81.901	95.201	95.801	95.501	95.801	95.501	95.201	95.201	95.501	95.201	91.201	100.001
MH939408_Gemykolovirus_Plant_associated_genomovirus_9	34.601	77.601	77.301	76.701	76.701	76.701	73.301	73.601	73.601	82.501	81.301	81.901	81.901	81.901	80.101	81.601	81.601	81.601	81.601	81.601	81.301	82.501	81.901	94.901	95.501	95.201	95.501	95.201	94.901	94.901	95.201	94.901	90.901	99.701	100.001
MH939402_Gemykolovirus_Plant_associated_genomovirus_9	34.301	77.001	76.701	76.101	76.101	76.101	72.701	73.001	73.001	82.501	81.301	81.901	81.901	81.901	80.101	81.601	81.601	81.601	81.601	81.601	81.301	82.501	81.901	94.301	94.901	94.601	94.901	94.601	94.301	94.301	94.601	94.301	90.301	99.101	98.801	100.001
MH939409_Gemykolovirus_Plant_associated_genomovirus_9	34.601	77.301	77.001	77.001	77.001	77.001	73.601	73.901	73.901	82.801	81.601	82.201	82.201	82.201	80.401	81.901	81.901	81.901	81.901	81.901	81.601	82.801	82.201	96.101	96.701	96.401	96.701	96.401	95.501	95.501	95.801	95.501	92.101	99.101	98.801	98.201	100.001
MH939394_Gemykolovirus_Plant_associated_genomovirus_9	35.201	77.701	77.401	76.401	76.401	76.401	74.301	74.601	74.601	82.501	81.301	81.901	81.901	81.901	80.101	81.601	81.601	81.601	81.601	81.601	81.301	82.201	81.601	95.801	96.401	96.101	97.601	97.301	97.001	97.001	97.301	97.001	91.901	98.201	97.901	97.301	97.301	100.001
MH939401_Gemykolovirus_Plant_associated_genomovirus_9	35.201	75.901	75.501	76.101	76.101	76.101	72.801	73.101	73.101	81.601	80.401	81.001	81.001	81.001	79.201	80.701	80.701	80.701	80.701	80.701	80.401	81.901	81.301	94.301	94.901	94.601	94.301	94.001	94.301	93.701	94.001	93.701	90.401	97.001	96.701	96.101	97.301	95.501	100.001
MH939406_Gemykolovirus_Plant_associated_genomovirus_9	35.201	76.201	75.801	76.401	76.401	76.401	73.101	73.401	73.401	81.901	80.701	81.301	81.301	81.301	79.501	81.001	81.001	81.001	81.001	81.001	80.701	82.201	81.601	94.601	95.201	94.901	94.601	94.301	94.601	94.001	94.301	94.001	90.701	97.301	97.001	96.401	97.601	95.801	99.701	100.001
KY308270_Gemykolovirus_Thrips_associated_genomovirus_4	37.901	70.101	70.801	71.901	71.901	71.901	68.001	68.001	68.001	69.501	70.001	70.201	70.201	70.201	68.701	69.901	69.901	69.901	69.901	69.901	69.901	70.801	70.201	69.501	69.701	69.701	69.401	69.101	69.201	68.801	69.401	69.701	66.101	70.901	70.901	70.001	70.601	70.301	70.901	70.901	100.001
KT732800_Gemykolovirus_Pacific_flying_fox_faeces_associated_gemycircularvirus_7	35.801	57.901	58.301	60.301	60.301	60.301	59.501	59.801	59.801	62.701	62.401	62.901	62.901	62.901	62.001	62.901	62.901	62.901	62.901	62.901	62.901	63.201	62.601	61.201	61.701	61.301	61.301	61.001	60.601	60.101	60.701	60.701	58.001	60.901	61.201	60.601	61.201	61.001	61.701	61.701	61.701	100.001
MG641203_Gemykolovirus_Alces_alces_faeces_associated_genomovirus_MP68	39.001	54.901	54.301	54.601	54.601	54.601	52.101	52.401	52.401	52.001	50.501	50.801	50.801	50.801	49.201	50.501	50.501	50.501	50.501	50.501	50.501	51.101	51.101	53.301	53.601	53.901	53.901	53.601	53.901	53.301	54.201	53.901	51.101	54.101	54.101	54.101	53.501	54.501	53.001	53.301	53.501	47.601	100.001
MG641212_Gemykolovirus_Lepus_americanus_faeces_associated_genomovirus_SHP11	37.301	55.401	54.701	54.701	54.701	54.701	52.501	52.801	52.801	52.201	50.601	50.901	50.901	50.901	49.401	50.601	50.601	50.601	50.601	50.601	50.601	51.301	51.301	52.801	53.101	53.501	53.501	53.101	53.501	52.801	53.101	52.801	50.601	53.501	53.501	53.501	52.801	53.801	52.501	52.801	53.801	47.501	95.601	100.001
MH545499_Gemykolovirus_Grasshopper_associated_circular_virus_1	35.101	53.801	54.001	52.901	52.901	52.901	50.601	50.901	50.901	53.001	52.301	52.101	52.101	52.101	50.601	51.801	52.101	52.101	52.101	52.101	52.101	52.101	52.101	51.701	51.501	51.501	51.501	51.201	51.401	50.901	51.501	51.501	49.401	52.301	52.001	52.001	51.701	52.101	50.901	51.201	53.001	46.601	69.401	69.601	100.001
MH939374_Gemykolovirus_Plant_associated_genomovirus_7	36.101	55.001	55.001	54.701	54.701	54.701	52.201	52.501	52.501	53.001	52.901	53.401	53.401	53.401	51.501	53.001	53.401	53.401	53.401	53.401	53.401	53.401	53.401	52.001	52.401	52.401	52.401	52.101	51.701	51.801	52.401	52.401	50.001	54.401	54.401	54.101	53.801	53.401	52.701	53.001	54.201	47.901	70.301	70.201	86.801	100.001
MH939375_Gemykolovirus_Plant_associated_genomovirus_7	35.101	53.501	53.701	53.201	53.201	53.201	50.901	51.201	51.201	52.101	52.301	52.701	52.701	52.701	50.901	52.401	52.701	52.701	52.701	52.701	52.701	52.701	52.701	52.001	52.401	52.401	52.401	52.101	51.701	51.801	52.401	52.401	50.001	54.401	54.401	54.101	53.801	53.401	52.701	53.001	53.301	47.301	70.901	70.201	87.701	97.001	100.001
MH939376_Gemykolovirus_Plant_associated_genomovirus_7	35.101	53.501	53.701	53.201	53.201	53.201	50.901	51.201	51.201	52.101	52.301	52.701	52.701	52.701	50.901	52.401	52.701	52.701	52.701	52.701	52.701	52.701	52.701	52.001	52.401	52.401	52.401	52.101	51.701	51.801	52.401	52.401	50.001	54.401	54.401	54.101	53.801	53.401	52.701	53.001	53.301	47.301	70.901	70.201	87.401	96.701	99.701	100.001
MH939410_Gemykolovirus_Plant_associated_genomovirus_7	34.801	53.801	54.001	53.501	53.501	53.501	51.201	51.601	51.601	52.401	52.601	53.001	53.001	53.001	51.201	52.701	53.001	53.001	53.001	53.001	53.001	53.001	53.001	51.701	52.101	52.101	52.101	51.801	51.401	51.501	52.101	52.101	49.701	54.101	54.101	53.801	53.501	53.001	52.401	52.701	53.601	47.001	71.301	70.501	87.701	97.001	99.401	99.101	100.001
MH545501_Gemykolovirus_Tubeweb_spider_associated_circular_virus_1	36.601	52.001	52.501	52.601	52.601	52.601	48.401	48.801	48.801	48.901	49.701	49.501	49.501	49.501	48.001	49.201	49.201	49.201	49.201	49.201	49.201	49.501	49.501	51.401	51.201	51.201	51.201	50.901	51.401	50.901	51.501	51.501	49.401	51.101	51.401	50.501	50.501	51.501	49.701	50.001	52.301	45.301	68.801	69.901	75.101	75.101	74.501	74.201	74.801
MK433215_Blackfly_DNA_Virus-1_SF02_666	42.801	41.201	41.401	42.501	42.501	42.501	42.801	42.801	42.801	40.601	41.001	40.801	40.801	40.801	39.901	40.801	40.801	40.801	40.801	40.801	40.801	40.501	40.201	40.801	40.601	40.601	40.601	40.301	41.201	40.001	40.601	40.601	38.701	41.001	41.001	40.601	40.601	41.001	40.301	41.001	42.701	35.501	42.201	43.501	43.001	43.201	43.201	43.201	42.901
KP263545_Gemykibivirus_Mongoose_feces_associated_gemycircularvirus_b	39.401	38.201	39.301	36.501	36.501	36.501	39.401	39.401	39.401	37.801	36.801	37.201	37.201	37.201	36.201	37.201	37.201	37.201	37.201	37.201	37.201	37.501	37.201	38.201	38.601	38.601	38.301	38.001	37.901	38.001	38.301	38.301	37.001	39.001	39.001	38.001	39.001	38.301	39.101	39.401	38.301	38.301	38.501	40.501	39.301	40.601	40.301	40.301	39.901
KY214433_Gemykibivirus_Porcine_feces_associated_gemycircularvirus	40.701	37.301	38.001	36.301	36.301	36.301	38.001	38.001	38.001	38.001	37.501	37.301	37.301	37.301	36.301	37.301	37.301	37.301	37.301	37.301	37.301	37.601	37.601	39.201	38.701	38.701	38.401	38.101	38.801	37.701	38.401	38.401	36.801	39.401	39.401	39.001	39.401	38.401	38.701	39.001	38.901	35.701	35.201	36.301	37.101	37.501	37.701	37.701	37.401
MH545498_Gemykibivirus_Fly_associated_circular_virus_2	40.001	37.601	38.001	36.601	36.601	36.601	38.001	38.001	38.001	37.501	37.501	37.301	37.301	37.301	36.301	37.301	37.301	37.301	37.301	37.301	37.301	37.601	37.601	39.201	38.701	38.701	38.401	38.101	38.801	37.701	38.401	38.401	36.801	39.401	39.401	39.001	39.401	38.401	38.701	39.001	39.001	35.701	35.201	36.301	37.501	37.701	37.301	37.301	37.001
KP263546_Gemykibivirus_Mongoose_feces_associated_gemycircularvirus_c	40.701	34.701	35.401	35.201	35.201	35.201	39.901	39.901	39.901	37.701	38.101	37.501	37.501	37.501	36.201	37.501	37.501	37.501	37.501	37.501	37.501	37.901	37.501	37.201	36.701	36.701	36.001	35.701	36.901	35.701	36.401	36.401	34.101	36.701	36.701	36.701	36.701	36.701	36.401	37.001	39.001	35.501	37.901	38.201	36.901	38.301	38.001	38.001	37.701
KP987887_Gemykibivirus_Gemycircularvirus_C1c	41.001	34.501	34.901	35.401	35.401	35.401	38.801	38.801	38.801	38.201	38.101	37.901	37.901	37.901	37.601	37.901	37.901	37.901	37.901	37.901	37.901	38.201	37.601	37.201	36.401	36.401	36.401	36.101	36.601	36.101	36.701	36.701	33.901	37.201	37.201	37.201	37.201	37.401	36.401	36.701	38.201	34.001	35.601	36.401	37.101	38.101	37.701	37.701	37.401
JX185428_Gemyduguivirus_Dragonfly_associated_circular_virus_3	38.201	39.901	39.801	39.901	39.901	39.901	39.801	40.101	40.101	39.201	38.901	39.401	39.401	39.401	38.101	39.401	39.401	39.401	39.401	39.401	39.401	39.701	39.001	40.501	40.901	40.901	40.901	41.201	39.801	39.901	40.901	40.901	38.301	39.901	39.901	39.601	40.301	40.501	39.501	39.501	39.401	37.501	41.501	41.701	38.501	39.201	39.201	39.201	38.901
MH939417_Gemyduguivirus_Plant_associated_genomovirus_5	35.901	38.801	38.201	39.201	39.201	39.201	39.801	40.101	40.101	39.001	37.301	38.101	38.101	38.101	37.101	38.101	38.101	38.101	38.101	38.101	38.101	38.401	37.701	40.301	41.101	41.101	40.801	41.101	40.301	40.501	40.801	40.801	38.501	40.601	40.601	39.901	40.301	41.101	40.101	40.101	40.701	38.101	39.601	39.701	38.201	38.401	38.401	38.401	38.101
MH939418_Gemyduguivirus_Plant_associated_genomovirus_5	36.601	37.701	37.801	38.001	38.001	38.001	39.701	40.101	40.101	36.901	36.701	36.801	36.801	36.801	36.101	36.801	36.801	36.801	36.801	36.801	36.801	37.101	36.501	39.701	39.801	39.801	39.501	39.801	39.401	38.801	39.801	39.801	37.201	39.901	39.901	39.301	39.601	39.801	38.801	38.801	38.001	36.001	39.501	39.701	37.801	38.001	38.001	38.001	37.701
MH939422_Gemyduguivirus_Plant_associated_genomovirus_5	36.901	38.001	38.201	38.301	38.301	38.301	40.101	40.401	40.401	37.301	37.001	37.101	37.101	37.101	36.501	37.101	37.101	37.101	37.101	37.101	37.101	37.401	36.801	40.001	40.101	40.101	39.801	40.101	39.701	39.201	40.101	40.101	37.501	40.301	40.301	39.601	39.901	40.101	39.201	39.201	38.301	36.301	39.901	40.001	38.101	38.301	38.301	38.301	38.001
MH939424_Gemyduguivirus_Plant_associated_genomovirus_5	36.901	38.001	38.201	38.301	38.301	38.301	40.101	40.401	40.401	37.301	37.001	37.101	37.101	37.101	36.501	37.101	37.101	37.101	37.101	37.101	37.101	37.401	36.801	40.001	40.101	40.101	39.801	40.101	39.701	39.201	40.101	40.101	37.501	40.301	40.301	39.601	39.901	40.101	39.201	39.201	38.301	36.301	39.901	40.001	38.101	38.301	38.301	38.301	38.001
MH939420_Gemyduguivirus_Plant_associated_genomovirus_5	36.901	38.001	38.201	38.301	38.301	38.301	40.101	40.401	40.401	37.301	37.001	37.101	37.101	37.101	36.501	37.101	37.101	37.101	37.101	37.101	37.101	37.101	36.501	39.701	39.801	39.801	39.801	40.101	39.701	39.201	40.101	40.101	37.201	39.901	39.901	39.301	39.601	40.101	38.801	38.801	38.301	36.301	39.901	40.001	38.101	38.301	38.301	38.301	38.001
MH939419_Gemyduguivirus_Plant_associated_genomovirus_5	37.601	37.401	37.501	37.701	37.701	37.701	39.101	39.501	39.501	37.301	37.001	37.101	37.101	37.101	36.101	37.101	37.101	37.101	37.101	37.101	37.101	37.401	36.801	40.001	40.101	40.101	39.801	40.101	40.001	39.501	40.501	40.501	37.501	40.301	40.301	39.601	39.901	40.101	39.201	39.201	38.301	36.301	39.901	40.001	37.801	38.001	38.301	38.301	38.001
MH939421_Gemyduguivirus_Plant_associated_genomovirus_5	37.601	37.401	37.501	37.701	37.701	37.701	39.101	39.501	39.501	37.301	37.001	37.101	37.101	37.101	36.101	37.101	37.101	37.101	37.101	37.101	37.101	37.401	36.801	40.001	40.101	40.101	39.801	40.101	40.001	39.501	40.501	40.501	37.501	40.301	40.301	39.601	39.901	40.101	39.201	39.201	38.301	36.301	39.901	40.001	37.801	38.001	38.301	38.301	38.001
MH939423_Gemyduguivirus_Plant_associated_genomovirus_5	36.901	37.701	37.801	38.001	38.001	38.001	39.101	39.501	39.501	37.301	37.001	37.101	37.101	37.101	36.501	37.101	37.101	37.101	37.101	37.101	37.101	37.401	36.801	40.001	40.101	40.101	39.801	40.101	40.001	39.501	40.501	40.501	37.501	40.301	40.301	39.601	39.901	40.101	39.201	39.201	38.701	36.301	39.201	39.301	38.101	38.301	38.301	38.301	38.001
MH939370_Gemyduguivirus_Plant_associated_genomovirus_4	33.701	39.101	37.301	36.501	36.501	36.501	38.001	38.001	38.001	36.801	36.101	36.601	36.601	36.601	35.601	36.601	36.601	36.601	36.601	36.601	36.601	36.901	36.601	36.601	37.701	37.701	37.301	37.001	35.901	36.401	37.301	37.301	35.101	36.701	36.401	36.701	37.001	36.701	36.401	36.701	38.301	36.301	38.401	39.301	37.701	39.101	38.501	38.501	38.201
KY312558_Gemyduguivirus_Gemycircularvirus_red_crowned_crane_yc_19	37.201	36.401	36.201	37.101	37.101	37.101	38.501	38.501	38.501	36.601	36.001	36.501	36.501	36.501	35.201	36.101	36.501	36.501	36.501	36.501	36.501	37.101	36.501	37.701	38.201	38.201	38.201	38.201	37.201	37.301	38.301	38.301	35.601	38.001	38.001	37.001	38.301	37.901	36.601	37.201	37.501	36.901	38.301	37.701	38.801	38.901	39.201	39.201	38.901
KY230613_Gemyduguivirus_Bemisia_associated_genomovirus_AdDF	35.601	38.301	38.401	38.701	38.701	38.701	39.201	39.501	39.501	37.901	37.601	37.701	37.701	37.701	36.501	37.701	37.701	37.701	37.701	37.701	37.701	38.101	37.401	38.801	39.001	39.001	38.601	39.001	38.501	38.001	39.001	39.001	36.701	37.901	38.201	37.901	37.901	38.201	37.901	38.201	36.901	35.301	38.001	36.901	36.501	39.201	37.901	37.901	38.301
JX185430_Gemykibivirus_Dragonfly_associated_circular_virus_1	41.901	46.501	46.201	47.001	47.001	47.001	46.701	46.701	46.701	46.801	45.301	45.801	45.801	45.801	44.201	45.501	45.801	45.801	45.801	45.801	45.801	46.101	45.501	45.301	45.801	45.801	45.501	45.201	45.801	45.601	46.001	46.001	43.701	46.601	46.601	46.001	46.301	46.501	46.501	46.801	46.001	43.001	43.401	44.901	43.301	44.901	44.301	44.301	43.901
KY230625_Gemykibivirus_Bemisia_associated_genomovirus_NfO	40.301	43.501	43.501	43.501	43.501	43.501	43.001	43.001	43.001	44.401	44.201	44.101	44.101	44.101	42.401	43.701	44.101	44.101	44.101	44.101	44.101	44.101	43.401	43.901	43.701	43.701	43.701	43.401	43.401	42.601	43.201	43.201	42.301	43.701	43.701	43.001	43.701	43.901	42.401	43.501	43.201	40.101	43.401	43.201	44.001	46.301	46.201	46.201	45.801
KY308269_Gemykibivirus_Thrips_associated_genomovirus_3	42.001	46.301	46.401	45.701	45.701	45.701	45.401	45.401	45.401	45.001	44.701	45.201	45.201	45.201	43.901	44.801	45.201	45.201	45.201	45.201	45.201	45.201	44.801	44.701	45.201	45.201	44.801	44.501	45.201	45.001	45.601	45.601	43.501	46.101	46.101	45.501	45.801	45.801	45.501	45.801	46.201	42.001	43.001	44.401	44.101	44.601	44.301	44.301	43.901
MH939363_Gemykibivirus_Plant_associated_genomovirus_2	40.301	46.001	46.101	46.001	46.001	46.001	46.101	46.101	46.101	45.501	44.901	45.301	45.301	45.301	44.101	45.001	45.301	45.301	45.301	45.301	45.301	45.301	44.701	45.201	45.701	45.701	45.301	45.001	44.701	44.501	45.201	45.201	44.101	45.801	45.801	45.201	45.801	45.701	44.401	45.301	46.301	42.001	41.901	43.001	44.901	44.901	44.601	44.601	44.301
MH939364_Gemykibivirus_Plant_associated_genomovirus_2	40.301	46.001	46.101	46.001	46.001	46.001	46.101	46.101	46.101	45.501	44.901	45.301	45.301	45.301	44.101	45.001	45.301	45.301	45.301	45.301	45.301	45.301	44.701	45.201	45.701	45.701	45.301	45.001	44.701	44.501	45.201	45.201	44.101	45.801	45.801	45.201	45.801	45.701	44.401	45.301	46.301	42.001	41.901	43.001	44.901	44.901	44.601	44.601	44.301
MH939365_Gemykibivirus_Plant_associated_genomovirus_2	40.401	46.201	46.201	45.901	45.901	45.901	46.201	46.201	46.201	46.001	45.301	45.801	45.801	45.801	44.501	45.501	45.801	45.801	45.801	45.801	45.801	45.501	45.201	44.701	45.201	45.201	44.801	44.501	44.501	44.301	45.001	45.001	44.201	46.001	46.001	45.301	45.601	45.801	45.501	45.501	46.501	42.201	41.401	41.901	45.101	45.101	44.801	44.801	44.401
MH939366_Gemykibivirus_Plant_associated_genomovirus_2	40.601	45.701	45.801	46.301	46.301	46.301	46.401	46.401	46.401	46.201	45.501	46.001	46.001	46.001	44.701	45.701	46.001	46.001	46.001	46.001	46.001	45.701	45.301	44.601	45.001	45.001	44.701	44.401	44.401	44.201	44.801	44.801	44.101	45.801	45.801	45.201	45.501	45.701	45.301	45.301	47.001	42.401	42.201	42.701	44.601	45.301	44.901	44.901	44.601
MH939413_Gemykibivirus_Plant_associated_genomovirus_2	40.601	45.701	45.801	46.301	46.301	46.301	46.401	46.401	46.401	46.201	45.501	46.001	46.001	46.001	44.701	45.701	46.001	46.001	46.001	46.001	46.001	45.701	45.301	44.601	45.001	45.001	44.701	44.401	44.401	44.201	44.801	44.801	44.101	45.801	45.801	45.201	45.501	45.701	45.301	45.301	47.001	42.401	42.201	42.701	44.601	45.301	44.901	44.901	44.601
MH939416_Gemykibivirus_Plant_associated_genomovirus_2	40.601	45.401	45.401	46.001	46.001	46.001	46.101	46.101	46.101	45.801	45.201	45.701	45.701	45.701	44.401	45.301	45.701	45.701	45.701	45.701	45.701	45.301	45.001	44.201	44.701	44.701	44.401	44.101	44.101	43.901	44.501	44.501	43.701	45.501	45.501	44.801	45.201	45.301	45.001	45.001	46.601	42.001	41.901	42.401	44.301	44.901	44.601	44.601	44.301
MH939414_Gemykibivirus_Plant_associated_genomovirus_2	40.301	45.401	45.401	46.001	46.001	46.001	46.101	46.101	46.101	45.801	45.201	45.701	45.701	45.701	44.401	45.301	45.701	45.701	45.701	45.701	45.701	45.301	45.001	44.601	45.001	45.001	44.701	44.401	44.401	44.201	44.801	44.801	44.101	45.501	45.501	44.801	45.201	45.301	45.001	45.001	46.601	42.401	42.601	43.001	44.601	45.301	44.901	44.901	44.601
MH939411_Gemykibivirus_Plant_associated_genomovirus_2	40.301	45.201	45.201	46.201	46.201	46.201	46.201	46.201	46.201	45.501	44.901	45.301	45.301	45.301	44.101	45.001	45.301	45.301	45.301	45.301	45.301	45.001	44.701	44.901	45.301	45.301	45.001	44.701	44.201	44.101	44.701	44.701	43.701	45.201	45.201	44.501	45.201	45.301	45.301	45.301	47.101	42.001	42.201	43.401	44.601	45.601	45.301	45.301	44.901
MH939415_Gemykibivirus_Plant_associated_genomovirus_2	40.001	45.501	45.501	46.201	46.201	46.201	46.501	46.501	46.501	45.501	44.901	45.301	45.301	45.301	44.101	45.001	45.301	45.301	45.301	45.301	45.301	45.001	44.701	44.601	45.001	45.001	44.701	44.401	43.901	43.701	44.401	44.401	43.401	44.801	44.801	44.201	44.801	45.001	45.001	45.001	47.401	42.001	41.901	43.001	44.901	45.901	45.601	45.601	45.301
MH939412_Gemykibivirus_Plant_associated_genomovirus_2	40.301	46.001	46.101	46.701	46.701	46.701	47.101	47.101	47.101	46.501	45.801	46.301	46.301	46.301	45.001	46.001	46.301	46.301	46.301	46.301	46.301	46.001	45.701	45.201	45.701	45.701	45.301	45.001	44.701	44.501	45.201	45.201	44.101	45.801	45.801	45.201	45.801	46.001	46.001	46.001	47.901	42.401	42.601	43.701	44.301	45.601	45.301	45.301	44.901
KY214441_Gemykibivirus_Canine_feces_associated_gemycircularvirus	40.901	44.201	44.501	43.901	43.901	43.901	43.901	43.901	43.901	43.901	44.301	44.201	44.201	44.201	42.901	44.201	44.201	44.201	44.201	44.201	44.201	43.701	43.201	43.401	42.801	42.801	42.801	42.501	43.401	42.501	43.201	43.201	41.501	42.501	42.501	42.201	42.501	42.701	42.901	42.901	46.001	40.101	42.201	43.001	43.401	45.001	44.401	44.401	44.701
MF327571_Gemykibivirus_Giant_panda_associated_gemycircularvirus	43.401	47.901	48.401	47.701	47.701	47.701	49.301	49.301	49.301	47.701	48.101	48.201	48.201	48.201	46.501	47.901	48.201	48.201	48.201	48.201	48.201	48.101	47.701	46.101	45.901	45.901	46.301	45.901	46.101	45.601	46.301	46.301	44.201	45.401	45.401	45.001	45.701	45.901	45.701	46.501	47.701	41.901	44.201	45.501	43.401	45.301	44.601	44.601	45.001
KF371634_Gemykibivirus_Faecal_associated_gemycircularvirus_8	38.001	43.801	43.801	44.901	44.901	44.901	43.101	43.101	43.101	43.501	44.101	43.601	43.601	43.601	42.001	43.301	43.601	43.601	43.601	43.601	43.601	44.201	43.901	43.101	43.301	43.301	43.301	42.901	42.801	42.601	43.301	43.301	42.301	44.101	44.101	43.401	43.701	43.301	42.901	43.301	47.301	38.101	42.401	43.601	44.801	45.301	45.301	45.301	45.601
KU343137_Gemykibivirus_Gemycircularvirus_HV_GcV2	41.901	44.801	44.801	44.801	44.801	44.801	44.801	44.801	44.801	44.301	44.101	43.901	43.901	43.901	42.301	43.601	43.901	43.901	43.901	43.901	43.901	43.301	42.601	43.601	43.401	43.401	43.401	43.101	44.401	43.501	44.201	44.201	42.101	44.801	44.801	44.201	43.901	45.001	44.701	44.701	44.901	38.901	43.201	43.401	43.901	44.601	44.601	44.601	44.301
MK249305_Finch_associated_genomovirus_3_S30P_D	39.601	45.501	45.501	45.801	45.801	45.801	44.101	44.101	44.101	45.801	46.301	46.401	46.401	46.401	44.501	46.101	46.401	46.401	46.401	46.401	46.401	45.801	45.101	44.301	44.501	44.501	44.501	44.201	44.801	44.301	45.001	45.001	40.801	45.601	45.601	45.301	45.301	45.501	43.101	45.101	45.401	37.601	42.601	42.701	43.401	46.601	46.601	46.601	47.001
MH973737_Gemykibivirus_Apis_mellifera_genomovirus_INH5_2007	41.301	44.501	44.501	44.101	44.101	44.101	43.501	43.501	43.501	44.501	45.101	45.301	45.301	45.301	43.601	45.001	45.301	45.301	45.301	45.301	45.301	45.001	44.301	44.001	44.101	44.101	44.101	43.801	43.601	43.501	44.101	44.101	43.501	43.801	43.501	43.501	44.101	43.301	43.801	43.301	45.401	37.701	42.301	41.401	43.001	46.301	46.101	46.101	45.801
MH973739_Gemykibivirus_Apis_mellifera_genomovirus_IFH_184NG	41.301	44.501	44.501	44.101	44.101	44.101	43.501	43.501	43.501	44.501	45.101	45.301	45.301	45.301	43.601	45.001	45.301	45.301	45.301	45.301	45.301	45.001	44.301	44.001	44.101	44.101	44.101	43.801	43.601	43.501	44.101	44.101	43.501	43.801	43.501	43.501	44.101	43.301	43.801	43.301	45.401	37.701	42.301	41.401	43.001	46.301	46.101	46.101	45.801
MK249236_Finch_associated_genomovirus_2_A2N_A	41.301	45.201	45.201	45.001	45.001	45.001	44.201	44.201	44.201	45.201	45.801	45.901	45.901	45.901	44.301	45.601	45.901	45.901	45.901	45.901	45.901	45.601	45.001	44.001	44.101	44.101	44.101	43.801	43.601	43.501	44.101	44.101	43.501	43.801	43.501	43.501	44.101	43.301	43.801	43.301	46.001	37.701	43.001	42.101	43.401	46.601	45.801	45.801	46.101
MK249241_Finch_associated_genomovirus_2_A3N_C	41.301	45.201	45.201	45.001	45.001	45.001	44.201	44.201	44.201	45.201	45.801	45.901	45.901	45.901	44.301	45.601	45.901	45.901	45.901	45.901	45.901	45.601	45.001	44.001	44.101	44.101	44.101	43.801	43.601	43.501	44.101	44.101	43.501	43.801	43.501	43.501	44.101	43.301	43.801	43.301	46.001	37.701	43.001	42.101	43.401	46.601	45.801	45.801	46.101
MK249251_Finch_associated_genomovirus_2_A4N_F	41.301	45.201	45.201	45.001	45.001	45.001	44.201	44.201	44.201	45.201	45.801	45.901	45.901	45.901	44.301	45.601	45.901	45.901	45.901	45.901	45.901	45.601	45.001	44.001	44.101	44.101	44.101	43.801	43.601	43.501	44.101	44.101	43.501	43.801	43.501	43.501	44.101	43.301	43.801	43.301	46.001	37.701	43.001	42.101	43.401	46.601	45.801	45.801	46.101
MK249255_Finch_associated_genomovirus_2_E20N_A	41.301	45.201	45.201	45.001	45.001	45.001	44.201	44.201	44.201	45.201	45.801	45.901	45.901	45.901	44.301	45.601	45.901	45.901	45.901	45.901	45.901	45.601	45.001	44.001	44.101	44.101	44.101	43.801	43.601	43.501	44.101	44.101	43.501	43.801	43.501	43.501	44.101	43.301	43.801	43.301	46.001	37.701	43.001	42.101	43.401	46.601	45.801	45.801	46.101
MK249271_Finch_associated_genomovirus_2_E36P_B	41.301	45.201	45.201	45.001	45.001	45.001	44.201	44.201	44.201	45.201	45.801	45.901	45.901	45.901	44.301	45.601	45.901	45.901	45.901	45.901	45.901	45.601	45.001	44.001	44.101	44.101	44.101	43.801	43.601	43.501	44.101	44.101	43.501	43.801	43.501	43.501	44.101	43.301	43.801	43.301	46.001	37.701	43.001	42.101	43.401	46.601	45.801	45.801	46.101
MK249276_Finch_associated_genomovirus_2_E45P_B	41.301	45.201	45.201	45.001	45.001	45.001	44.201	44.201	44.201	45.201	45.801	45.901	45.901	45.901	44.301	45.601	45.901	45.901	45.901	45.901	45.901	45.601	45.001	44.001	44.101	44.101	44.101	43.801	43.601	43.501	44.101	44.101	43.501	43.801	43.501	43.501	44.101	43.301	43.801	43.301	46.001	37.701	43.001	42.101	43.401	46.601	45.801	45.801	46.101
MK249279_Finch_associated_genomovirus_2_E48N_A	41.301	45.201	45.201	45.001	45.001	45.001	44.201	44.201	44.201	45.201	45.801	45.901	45.901	45.901	44.301	45.601	45.901	45.901	45.901	45.901	45.901	45.601	45.001	44.001	44.101	44.101	44.101	43.801	43.601	43.501	44.101	44.101	43.501	43.801	43.501	43.501	44.101	43.301	43.801	43.301	46.001	37.701	43.001	42.101	43.401	46.601	45.801	45.801	46.101
MK249286_Finch_associated_genomovirus_2_E48P_A	41.301	45.201	45.201	45.001	45.001	45.001	44.201	44.201	44.201	45.201	45.801	45.901	45.901	45.901	44.301	45.601	45.901	45.901	45.901	45.901	45.901	45.601	45.001	44.001	44.101	44.101	44.101	43.801	43.601	43.501	44.101	44.101	43.501	43.801	43.501	43.501	44.101	43.301	43.801	43.301	46.001	37.701	43.001	42.101	43.401	46.601	45.801	45.801	46.101
MK249301_Finch_associated_genomovirus_2_S30P_A	41.301	45.201	45.201	45.001	45.001	45.001	44.201	44.201	44.201	45.201	45.801	45.901	45.901	45.901	44.301	45.601	45.901	45.901	45.901	45.901	45.901	45.601	45.001	44.001	44.101	44.101	44.101	43.801	43.601	43.501	44.101	44.101	43.501	43.801	43.501	43.501	44.101	43.301	43.801	43.301	46.001	37.701	43.001	42.101	43.401	46.601	45.801	45.801	46.101
MH973740_Gemykibivirus_Apis_mellifera_genomovirus_BNH_2007	40.401	44.801	44.901	44.401	44.401	44.401	43.901	43.901	43.901	44.801	45.501	45.601	45.601	45.601	44.001	45.301	45.601	45.601	45.601	45.601	45.601	45.301	44.601	44.601	44.801	44.801	44.401	44.101	44.301	43.801	44.801	44.801	44.101	43.501	43.101	43.101	43.801	43.601	44.401	44.001	46.001	38.701	42.601	41.801	43.001	45.601	45.501	45.501	45.201
MK249293_Finch_associated_genomovirus_2_E50N_A	41.701	46.301	46.301	46.201	46.201	46.201	45.301	45.301	45.301	46.601	46.901	47.101	47.101	47.101	45.401	46.701	47.101	47.101	47.101	47.101	47.101	47.201	46.601	45.801	45.901	45.901	45.901	45.601	45.401	45.201	45.901	45.901	45.201	45.201	44.901	44.901	45.601	45.601	46.101	45.601	46.601	39.501	42.601	42.401	44.601	46.901	46.101	46.101	45.801
MK249296_Finch_associated_genomovirus_2_E50P_A	41.701	45.801	45.901	45.501	45.501	45.501	44.601	44.601	44.601	44.901	45.501	45.601	45.601	45.601	44.001	45.301	45.601	45.601	45.601	45.601	45.601	45.601	45.001	45.001	44.801	44.801	44.801	44.501	44.301	43.801	44.501	44.501	44.201	43.701	43.401	43.401	44.001	44.001	44.001	44.001	46.601	40.301	42.301	41.801	43.401	45.201	44.601	44.601	44.901
MK249300_Finch_associated_genomovirus_2_S30P_B	41.101	45.001	45.101	44.701	44.701	44.701	44.101	44.101	44.101	44.201	44.501	44.601	44.601	44.601	43.001	44.301	44.601	44.601	44.601	44.601	44.601	45.101	44.401	44.501	44.701	44.701	44.701	44.301	43.901	43.701	44.301	44.301	44.001	44.001	43.701	43.701	44.701	43.501	43.801	44.001	46.301	37.801	41.701	40.901	44.001	44.401	44.701	44.701	44.401
MK249239_Finch_associated_genomovirus_2_A2N_B	42.201	44.701	44.701	45.701	45.701	45.701	44.401	44.401	44.401	44.401	44.401	44.501	44.501	44.501	42.901	44.201	44.501	44.501	44.501	44.501	44.501	45.001	44.301	42.901	43.001	43.001	43.001	42.701	43.301	43.101	43.801	43.801	41.601	44.401	44.401	44.101	44.901	44.001	44.201	43.801	47.201	37.401	41.101	41.201	43.801	47.301	46.901	46.901	46.601
MK249243_Finch_associated_genomovirus_2_A3N_D	42.201	44.701	44.701	45.701	45.701	45.701	44.401	44.401	44.401	44.401	44.401	44.501	44.501	44.501	42.901	44.201	44.501	44.501	44.501	44.501	44.501	45.001	44.301	42.901	43.001	43.001	43.001	42.701	43.301	43.101	43.801	43.801	41.601	44.401	44.401	44.101	44.901	44.001	44.201	43.801	47.201	37.401	41.101	41.201	43.801	47.301	46.901	46.901	46.601
MK249246_Finch_associated_genomovirus_2_A4N_E	42.201	44.701	44.701	45.701	45.701	45.701	44.401	44.401	44.401	44.401	44.401	44.501	44.501	44.501	42.901	44.201	44.501	44.501	44.501	44.501	44.501	45.001	44.301	42.901	43.001	43.001	43.001	42.701	43.301	43.101	43.801	43.801	41.601	44.401	44.401	44.101	44.901	44.001	44.201	43.801	47.201	37.401	41.101	41.201	43.801	47.301	46.901	46.901	46.601
MK249252_Finch_associated_genomovirus_2_A4P_A	42.201	44.701	44.701	45.701	45.701	45.701	44.401	44.401	44.401	44.401	44.401	44.501	44.501	44.501	42.901	44.201	44.501	44.501	44.501	44.501	44.501	45.001	44.301	42.901	43.001	43.001	43.001	42.701	43.301	43.101	43.801	43.801	41.601	44.401	44.401	44.101	44.901	44.001	44.201	43.801	47.201	37.401	41.101	41.201	43.801	47.301	46.901	46.901	46.601
MK249256_Finch_associated_genomovirus_2_E20N_B	42.201	44.701	44.701	45.701	45.701	45.701	44.401	44.401	44.401	44.401	44.401	44.501	44.501	44.501	42.901	44.201	44.501	44.501	44.501	44.501	44.501	45.001	44.301	42.901	43.001	43.001	43.001	42.701	43.301	43.101	43.801	43.801	41.601	44.401	44.401	44.101	44.901	44.001	44.201	43.801	47.201	37.401	41.101	41.201	43.801	47.301	46.901	46.901	46.601
MK249268_Finch_associated_genomovirus_2_E36N_A	42.201	44.701	44.701	45.701	45.701	45.701	44.401	44.401	44.401	44.401	44.401	44.501	44.501	44.501	42.901	44.201	44.501	44.501	44.501	44.501	44.501	45.001	44.301	42.901	43.001	43.001	43.001	42.701	43.301	43.101	43.801	43.801	41.601	44.401	44.401	44.101	44.901	44.001	44.201	43.801	47.201	37.401	41.101	41.201	43.801	47.301	46.901	46.901	46.601
MK249275_Finch_associated_genomovirus_2_E45P_A	42.201	44.701	44.701	45.701	45.701	45.701	44.401	44.401	44.401	44.401	44.401	44.501	44.501	44.501	42.901	44.201	44.501	44.501	44.501	44.501	44.501	45.001	44.301	42.901	43.001	43.001	43.001	42.701	43.301	43.101	43.801	43.801	41.601	44.401	44.401	44.101	44.901	44.001	44.201	43.801	47.201	37.401	41.101	41.201	43.801	47.301	46.901	46.901	46.601
MK249302_Finch_associated_genomovirus_2_S30N_A	42.201	44.701	44.701	45.701	45.701	45.701	44.401	44.401	44.401	44.401	44.401	44.501	44.501	44.501	42.901	44.201	44.501	44.501	44.501	44.501	44.501	45.001	44.301	42.901	43.001	43.001	43.001	42.701	43.301	43.101	43.801	43.801	41.601	44.401	44.401	44.101	44.901	44.001	44.201	43.801	47.201	37.401	41.101	41.201	43.801	47.301	46.901	46.901	46.601
MK249269_Finch_associated_genomovirus_2_E36P_A	42.201	43.901	43.901	44.901	44.901	44.901	43.601	43.601	43.601	43.601	44.401	44.501	44.501	44.501	42.901	44.201	44.501	44.501	44.501	44.501	44.501	43.901	43.701	42.901	43.001	43.001	43.001	42.701	43.301	43.101	43.801	43.801	41.601	43.401	43.401	43.001	43.801	42.901	43.901	43.501	46.101	37.401	41.101	41.201	43.801	46.801	46.501	46.501	46.201
MK249287_Finch_associated_genomovirus_2_E48N_B	42.201	43.901	43.901	44.901	44.901	44.901	43.601	43.601	43.601	43.601	44.401	44.501	44.501	44.501	42.901	44.201	44.501	44.501	44.501	44.501	44.501	43.901	43.701	42.901	43.001	43.001	43.001	42.701	43.301	43.101	43.801	43.801	41.601	43.401	43.401	43.001	43.801	42.901	43.901	43.501	46.101	37.401	41.101	41.201	43.801	46.801	46.501	46.501	46.201
MK249288_Finch_associated_genomovirus_2_E48P_B	42.201	43.901	43.901	44.901	44.901	44.901	43.601	43.601	43.601	43.601	44.401	44.501	44.501	44.501	42.901	44.201	44.501	44.501	44.501	44.501	44.501	43.901	43.701	42.901	43.001	43.001	43.001	42.701	43.301	43.101	43.801	43.801	41.601	43.401	43.401	43.001	43.801	42.901	43.901	43.501	46.101	37.401	41.101	41.201	43.801	46.801	46.501	46.501	46.201
MK249307_Finch_associated_genomovirus_2_S30P_C	43.101	46.001	46.001	46.601	46.601	46.601	45.001	45.001	45.001	45.301	45.301	45.501	45.501	45.501	43.901	45.201	45.501	45.501	45.501	45.501	45.501	45.901	45.301	43.801	44.001	44.001	44.001	43.601	44.301	44.101	44.801	44.801	42.601	45.401	45.401	45.101	45.901	45.001	45.201	44.701	47.601	38.001	41.101	41.201	43.801	47.301	46.901	46.901	46.601
MK249240_Finch_associated_genomovirus_4_A2N_A	40.101	43.001	43.301	43.301	43.301	43.301	45.001	45.001	45.001	43.301	43.401	43.501	43.501	43.501	41.901	43.201	43.501	43.501	43.501	43.501	43.501	42.901	42.601	43.401	43.601	43.601	43.601	43.201	43.101	42.601	43.201	43.201	41.901	44.001	44.001	43.401	43.701	44.201	43.201	43.601	45.501	39.001	41.401	40.901	42.401	44.601	45.201	45.201	44.901
MK249244_Finch_associated_genomovirus_4_A3N_B	40.101	43.001	43.301	43.301	43.301	43.301	45.001	45.001	45.001	43.301	43.401	43.501	43.501	43.501	41.901	43.201	43.501	43.501	43.501	43.501	43.501	42.901	42.601	43.401	43.601	43.601	43.601	43.201	43.101	42.601	43.201	43.201	41.901	44.001	44.001	43.401	43.701	44.201	43.201	43.601	45.501	39.001	41.401	40.901	42.401	44.601	45.201	45.201	44.901
MK249250_Finch_associated_genomovirus_4_A4N_C	40.101	43.001	43.301	43.301	43.301	43.301	45.001	45.001	45.001	43.301	43.401	43.501	43.501	43.501	41.901	43.201	43.501	43.501	43.501	43.501	43.501	42.901	42.601	43.401	43.601	43.601	43.601	43.201	43.101	42.601	43.201	43.201	41.901	44.001	44.001	43.401	43.701	44.201	43.201	43.601	45.501	39.001	41.401	40.901	42.401	44.601	45.201	45.201	44.901
MK249253_Finch_associated_genomovirus_4_A4P_A	40.101	43.001	43.301	43.301	43.301	43.301	45.001	45.001	45.001	43.301	43.401	43.501	43.501	43.501	41.901	43.201	43.501	43.501	43.501	43.501	43.501	42.901	42.601	43.401	43.601	43.601	43.601	43.201	43.101	42.601	43.201	43.201	41.901	44.001	44.001	43.401	43.701	44.201	43.201	43.601	45.501	39.001	41.401	40.901	42.401	44.601	45.201	45.201	44.901
MK249260_Finch_associated_genomovirus_4_E20N_A	40.101	43.001	43.301	43.301	43.301	43.301	45.001	45.001	45.001	43.301	43.401	43.501	43.501	43.501	41.901	43.201	43.501	43.501	43.501	43.501	43.501	42.901	42.601	43.401	43.601	43.601	43.601	43.201	43.101	42.601	43.201	43.201	41.901	44.001	44.001	43.401	43.701	44.201	43.201	43.601	45.501	39.001	41.401	40.901	42.401	44.601	45.201	45.201	44.901
MK249263_Finch_associated_genomovirus_4_E20P_A	40.101	43.001	43.301	43.301	43.301	43.301	45.001	45.001	45.001	43.301	43.401	43.501	43.501	43.501	41.901	43.201	43.501	43.501	43.501	43.501	43.501	42.901	42.601	43.401	43.601	43.601	43.601	43.201	43.101	42.601	43.201	43.201	41.901	44.001	44.001	43.401	43.701	44.201	43.201	43.601	45.501	39.001	41.401	40.901	42.401	44.601	45.201	45.201	44.901
MK249270_Finch_associated_genomovirus_4_E36P_A	40.101	43.001	43.301	43.301	43.301	43.301	45.001	45.001	45.001	43.301	43.401	43.501	43.501	43.501	41.901	43.201	43.501	43.501	43.501	43.501	43.501	42.901	42.601	43.401	43.601	43.601	43.601	43.201	43.101	42.601	43.201	43.201	41.901	44.001	44.001	43.401	43.701	44.201	43.201	43.601	45.501	39.001	41.401	40.901	42.401	44.601	45.201	45.201	44.901
MK249297_Finch_associated_genomovirus_4_E50P_A	40.101	43.001	43.301	43.301	43.301	43.301	45.001	45.001	45.001	43.301	43.401	43.501	43.501	43.501	41.901	43.201	43.501	43.501	43.501	43.501	43.501	42.901	42.601	43.401	43.601	43.601	43.601	43.201	43.101	42.601	43.201	43.201	41.901	44.001	44.001	43.401	43.701	44.201	43.201	43.601	45.501	39.001	41.401	40.901	42.401	44.601	45.201	45.201	44.901
MK249304_Finch_associated_genomovirus_4_S30N_A	40.101	43.001	43.301	43.301	43.301	43.301	45.001	45.001	45.001	43.301	43.401	43.501	43.501	43.501	41.901	43.201	43.501	43.501	43.501	43.501	43.501	42.901	42.601	43.401	43.601	43.601	43.601	43.201	43.101	42.601	43.201	43.201	41.901	44.001	44.001	43.401	43.701	44.201	43.201	43.601	45.501	39.001	41.401	40.901	42.401	44.601	45.201	45.201	44.901
MK249306_Finch_associated_genomovirus_4_S30P_A	40.101	43.001	43.301	43.301	43.301	43.301	45.001	45.001	45.001	43.301	43.401	43.501	43.501	43.501	41.901	43.201	43.501	43.501	43.501	43.501	43.501	42.901	42.601	43.401	43.601	43.601	43.601	43.201	43.101	42.601	43.201	43.201	41.901	44.001	44.001	43.401	43.701	44.201	43.201	43.601	45.501	39.001	41.401	40.901	42.401	44.601	45.201	45.201	44.901
MK249298_Finch_associated_genomovirus_4_E45P_A	40.101	43.001	43.301	43.301	43.301	43.301	45.001	45.001	45.001	43.301	43.401	43.501	43.501	43.501	41.901	43.201	43.501	43.501	43.501	43.501	43.501	42.901	42.601	43.401	43.601	43.601	43.601	43.201	43.101	42.601	43.201	43.201	41.901	44.001	44.001	43.401	43.701	44.201	43.201	43.601	45.201	39.001	41.101	40.901	42.101	44.201	44.901	44.901	44.601
MK249264_Finch_associated_genomovirus_4_E36N_A	39.701	43.601	44.001	43.901	43.901	43.901	45.601	45.601	45.601	43.901	44.101	44.201	44.201	44.201	42.601	43.901	44.201	44.201	44.201	44.201	44.201	43.501	43.201	44.101	44.201	44.201	44.201	43.901	43.801	43.201	43.901	43.901	42.201	44.701	44.701	44.001	44.401	44.901	43.901	44.201	46.201	39.701	41.701	41.201	42.701	44.901	45.501	45.501	45.201
MK249274_Finch_associated_genomovirus_4_E45N_A	40.101	43.001	43.301	43.001	43.001	43.001	44.601	44.601	44.601	43.001	43.101	43.201	43.201	43.201	41.601	42.901	43.201	43.201	43.201	43.201	43.201	42.601	42.301	43.101	43.201	43.201	43.201	42.901	42.801	42.201	42.901	42.901	41.601	43.701	43.701	43.001	43.401	43.901	42.901	43.201	45.201	38.701	41.701	41.201	42.701	44.901	45.501	45.501	45.201
MK249285_Finch_associated_genomovirus_4_E48N_A	40.101	43.001	43.301	43.001	43.001	43.001	44.601	44.601	44.601	43.001	43.101	43.201	43.201	43.201	41.601	42.901	43.201	43.201	43.201	43.201	43.201	42.601	42.301	43.101	43.201	43.201	43.201	42.901	42.801	42.201	42.901	42.901	41.601	43.701	43.701	43.001	43.401	43.901	42.901	43.201	45.201	38.701	41.701	41.201	42.701	44.901	45.501	45.501	45.201
MK249292_Finch_associated_genomovirus_4_E50N_A	40.101	43.001	43.301	43.001	43.001	43.001	44.601	44.601	44.601	43.001	43.101	43.201	43.201	43.201	41.601	42.901	43.201	43.201	43.201	43.201	43.201	42.601	42.301	43.101	43.201	43.201	43.201	42.901	42.801	42.201	42.901	42.901	41.601	43.701	43.701	43.001	43.401	43.901	42.901	43.201	45.201	38.701	41.701	41.201	42.701	44.901	45.501	45.501	45.201
KJ547643_Gemykibivirus_Sewage_associated_gemycircularvirus_3	40.301	42.101	41.701	42.701	42.701	42.701	43.601	43.601	43.601	42.401	41.901	41.301	41.301	41.301	40.401	41.001	41.301	41.301	41.301	41.301	41.301	41.001	40.401	42.101	41.901	41.901	41.301	41.301	41.501	40.301	40.601	40.601	41.001	41.301	41.301	41.001	41.601	41.201	41.801	41.501	41.901	38.201	40.601	42.601	41.401	45.501	45.801	45.801	45.501
KT862240_Gemykibivirus_Sewage_associated_gemycircularvirus_3	40.301	41.901	41.801	42.501	42.501	42.501	44.101	44.101	44.101	42.101	40.901	40.701	40.701	40.701	39.701	40.401	40.701	40.701	40.701	40.701	40.701	40.401	39.701	41.801	41.601	41.601	41.001	41.001	41.201	40.001	40.301	40.301	40.601	41.001	41.001	40.601	41.301	40.801	41.501	41.201	41.501	37.901	40.801	40.601	40.501	44.601	44.601	44.601	44.201
KT862255_Gemykibivirus_Sewage_associated_gemycircularvirus_3	40.601	42.201	42.201	42.901	42.901	42.901	44.401	44.401	44.401	42.701	41.501	41.001	41.001	41.001	40.101	40.701	41.001	41.001	41.001	41.001	41.001	40.701	40.101	42.101	41.901	41.901	41.301	41.301	41.501	40.301	40.601	40.601	41.001	41.301	41.301	41.001	41.601	41.201	41.801	41.501	41.901	38.201	41.101	40.901	40.801	44.901	44.901	44.901	44.601
KT862252_Gemykibivirus_Sewage_associated_gemycircularvirus_3	39.001	41.901	41.801	43.001	43.001	43.001	44.101	44.101	44.101	42.101	40.901	40.701	40.701	40.701	40.201	40.401	40.701	40.701	40.701	40.701	40.701	40.401	39.701	41.801	41.601	41.601	41.001	41.001	41.201	40.001	40.601	40.601	40.601	41.001	41.001	40.601	41.301	40.801	41.501	41.201	42.201	37.601	40.801	40.601	41.301	44.601	44.601	44.601	44.201
MK249294_Finch_associated_genomovirus_1_E50N_A	40.101	44.301	44.301	44.601	44.601	44.601	45.601	45.601	45.601	44.701	44.701	44.501	44.501	44.501	42.901	44.201	44.501	44.501	44.501	44.501	44.501	44.201	43.501	43.501	43.701	43.701	44.001	43.701	43.501	43.401	44.001	44.001	42.401	43.701	43.701	43.001	44.001	43.501	44.201	43.901	46.901	38.301	42.101	41.501	41.101	43.301	42.401	42.401	42.701
MH545507_Gemykibivirus_Cybaeus_spider_associated_circular_virus_2	40.301	43.401	43.701	41.901	41.901	41.901	43.001	43.301	43.301	43.301	45.001	45.501	45.501	45.501	44.201	45.101	45.501	45.501	45.501	45.501	45.501	45.101	44.501	43.701	44.201	44.201	44.201	43.801	43.701	43.501	44.201	44.201	42.901	43.601	43.601	43.301	43.601	44.501	43.201	43.501	42.801	38.901	41.201	42.301	47.401	46.501	46.201	46.201	45.501
MH939438_Gemykibivirus_Plant_associated_genomovirus_3	38.901	41.901	42.401	41.901	41.901	41.901	43.401	43.401	43.401	43.301	42.801	43.201	43.201	43.201	41.901	42.901	43.201	43.201	43.201	43.201	43.201	43.201	42.601	42.101	42.501	42.501	42.501	42.201	41.601	41.401	42.101	42.101	40.901	42.501	42.501	42.501	42.201	43.001	43.001	43.001	44.101	39.401	46.001	46.501	43.701	42.701	41.401	41.401	41.701
MH939439_Gemykibivirus_Plant_associated_genomovirus_3	38.901	42.501	42.401	42.501	42.501	42.501	43.401	43.401	43.401	44.301	43.401	43.201	43.201	43.201	41.901	42.901	43.201	43.201	43.201	43.201	43.201	43.201	42.601	42.701	42.101	42.101	42.101	41.701	42.301	41.401	42.101	42.101	40.501	42.501	42.501	42.501	42.201	43.001	43.001	43.001	44.401	40.101	46.001	46.501	44.401	42.401	41.401	41.401	41.701
KF371633_Gemykibivirus_Faecal_associated_gemycircularvirus_9	39.401	38.801	38.901	37.801	37.801	37.801	37.601	37.601	37.601	40.001	39.701	40.201	40.201	40.201	38.301	39.901	40.201	40.201	40.201	40.201	40.201	40.201	39.901	40.101	40.501	40.501	40.201	39.901	40.101	39.901	40.801	40.801	38.601	41.001	41.001	40.601	41.001	40.501	41.801	41.801	42.201	32.501	41.401	41.801	40.401	39.201	39.201	39.201	38.601
KT363839_Gemykibivirus_Human_gemycircularvirus_GeTz1	36.401	38.701	38.701	37.601	37.601	37.601	38.601	38.301	38.301	38.301	38.201	37.701	37.701	37.701	36.401	37.701	37.701	37.701	37.701	37.701	37.701	37.701	37.301	37.501	37.001	37.001	37.701	37.301	38.201	37.701	38.001	38.001	35.701	37.001	37.001	36.701	37.301	37.701	37.301	37.701	39.501	34.001	38.801	38.701	40.601	40.401	41.001	41.001	40.401
KJ547644_Gemykibivirus_Sewage_associated_gemycircularvirus_10a	44.201	43.501	43.201	43.501	43.501	43.501	43.201	43.201	43.201	43.501	44.601	43.801	43.801	43.801	42.401	43.801	43.801	43.801	43.801	43.801	43.801	43.801	43.101	42.301	41.801	41.801	41.401	41.101	41.601	40.501	41.101	41.101	40.501	42.401	42.401	42.401	42.101	41.801	41.501	41.801	44.201	37.601	44.301	44.301	44.401	44.701	43.701	43.701	44.101
KU343136_Gemykibivirus_Gemycircularvirus_HV_GcV1	44.601	44.501	44.901	43.501	43.501	43.501	43.201	43.501	43.501	43.801	44.601	44.401	44.401	44.401	43.101	44.401	44.401	44.401	44.401	44.401	44.401	44.101	43.401	42.301	42.101	42.101	41.801	41.401	41.601	40.801	41.101	41.101	40.801	42.801	42.801	42.801	42.401	42.101	41.801	42.201	45.201	37.301	46.001	46.001	43.701	43.701	43.101	43.101	43.401
KJ547645_Gemykibivirus_Sewage_associated_gemycircularvirus_10b	44.401	45.901	46.301	45.101	45.101	45.101	45.301	45.601	45.601	43.801	43.901	44.401	44.401	44.401	43.101	44.401	44.401	44.401	44.401	44.401	44.401	44.701	44.101	43.401	43.901	43.901	43.501	43.201	42.701	42.501	43.201	43.201	41.401	44.501	44.501	44.201	44.201	43.901	43.901	43.901	45.801	37.201	44.601	44.601	41.601	43.501	42.501	42.501	42.801
LK931485_Gemykibivirus_MSSI2.225_virus	44.701	44.801	44.501	45.201	45.201	45.201	43.201	43.501	43.501	44.201	44.301	44.101	44.101	44.101	42.801	44.101	44.101	44.101	44.101	44.101	44.101	43.801	43.101	42.301	42.101	42.101	41.801	41.401	42.001	41.101	41.801	41.801	40.801	43.101	43.101	42.801	42.401	42.401	42.201	42.501	45.801	36.701	45.001	45.301	42.901	43.701	42.401	42.401	42.401
MG571097_Gemykibivirus_Bark_beetle_associated_genomovirus_6	41.901	42.801	43.001	42.801	42.801	42.801	42.401	42.401	42.401	43.401	43.501	43.001	43.001	43.001	41.701	43.001	43.001	43.001	43.001	43.001	43.001	42.301	41.701	41.601	41.001	41.001	40.701	40.401	41.201	40.101	40.701	40.701	39.401	41.701	41.701	41.401	42.301	41.001	42.001	42.301	42.301	36.701	44.101	43.801	42.301	43.301	42.001	42.001	42.001
KP974694_Gemykibivirus_Human_plasma_associated_gemycircularvirus	41.001	40.301	40.501	41.601	41.601	41.601	40.101	40.501	40.501	42.201	41.901	42.401	42.401	42.401	41.101	42.401	42.401	42.401	42.401	42.401	42.401	41.701	41.101	39.601	40.101	40.101	40.101	39.701	39.601	39.401	40.101	40.101	38.401	40.701	40.701	40.701	40.101	40.701	40.101	40.101	40.101	36.201	40.201	40.501	38.701	39.401	38.801	38.801	38.801
KT732813_Gemykibivirus_Pacific_flying_fox_faeces_associated_gemycircularvirus_12	43.301	43.801	44.101	42.401	42.401	42.401	43.801	43.401	43.401	42.601	42.001	42.201	42.201	42.201	40.801	42.201	42.201	42.201	42.201	42.201	42.201	42.201	41.501	42.401	42.501	42.501	42.201	41.901	42.401	41.901	42.501	42.501	40.501	43.701	43.701	43.801	43.701	42.901	43.501	43.901	41.701	37.801	44.001	43.501	41.101	43.301	43.301	43.301	43.001
KJ641726_Gemykibivirus_Bat_circovirus	43.201	44.801	45.101	44.101	44.101	44.101	45.101	45.101	45.101	45.401	44.901	45.701	45.701	45.701	44.701	45.701	45.701	45.701	45.701	45.701	45.701	45.701	45.401	44.201	45.001	44.701	45.001	44.701	43.901	44.001	44.401	44.401	42.701	44.401	44.401	44.401	45.001	44.701	44.701	45.001	45.601	40.201	44.201	44.601	45.501	46.401	46.101	46.101	46.401
KJ547642_Gemykibivirus_Sewage_associated_gemycircularvirus_2	42.501	42.401	43.001	41.701	41.701	41.701	41.701	41.701	41.701	41.401	41.401	41.501	41.501	41.501	39.501	41.201	41.501	41.501	41.501	41.501	41.501	41.501	40.801	43.101	42.801	42.801	42.501	42.201	43.101	41.801	42.501	42.501	40.901	43.501	43.501	43.101	43.501	43.101	43.801	43.801	41.201	39.401	40.401	42.401	39.601	41.901	41.901	41.901	41.501
KJ641737_Gemykibivirus_Bat_circovirus	37.301	38.701	39.101	38.001	38.001	38.001	39.501	39.101	39.101	39.201	40.101	39.901	39.901	39.901	38.201	39.901	39.901	39.901	39.901	39.901	39.901	39.401	38.801	41.301	41.101	41.101	41.101	40.801	41.801	41.001	41.601	41.601	38.901	39.701	39.701	39.701	39.701	40.401	39.101	39.401	37.301	37.301	41.501	41.501	39.801	42.801	42.801	42.801	42.101
KP263544_Gemykibivirus_Mongoose_feces_associated_gemycircularvirus_a	39.301	39.501	40.101	37.901	37.901	37.901	38.201	38.501	38.501	39.501	38.401	38.401	38.401	38.401	36.801	38.401	38.401	38.401	38.401	38.401	38.401	38.401	37.801	40.401	40.401	40.401	40.401	40.101	40.401	39.701	40.401	40.401	38.801	40.701	40.701	40.701	40.701	40.701	39.701	40.401	38.401	37.201	41.201	41.501	40.501	41.401	41.101	41.101	40.501
KP133075_Gemykibivirus_Gemycircularvirus_SL1	41.301	39.601	40.501	39.601	39.601	39.601	40.501	40.101	40.101	41.401	41.901	41.701	41.701	41.701	40.101	41.701	41.701	41.701	41.701	41.701	41.701	41.001	40.401	42.801	42.601	42.601	42.301	41.901	40.701	39.901	40.501	40.501	38.801	40.101	40.101	39.701	41.301	40.401	40.101	40.401	41.201	39.801	40.901	40.901	40.101	42.901	41.701	41.701	42.001
KP133076_Gemykibivirus_Gemycircularvirus_SL2	41.301	39.601	40.501	39.601	39.601	39.601	40.501	40.101	40.101	41.401	41.901	41.701	41.701	41.701	40.101	41.701	41.701	41.701	41.701	41.701	41.701	41.001	40.401	42.801	42.601	42.601	42.301	41.901	40.701	39.901	40.501	40.501	38.801	40.101	40.101	39.701	41.301	40.401	40.101	40.401	41.201	39.801	40.901	40.901	40.101	42.901	41.701	41.701	42.001
KP133077_Gemykibivirus_Gemycircularvirus_SL3	41.301	39.601	40.501	39.601	39.601	39.601	40.501	40.101	40.101	41.401	41.901	41.701	41.701	41.701	40.101	41.701	41.701	41.701	41.701	41.701	41.701	41.001	40.401	42.801	42.601	42.601	42.301	41.901	40.701	39.901	40.501	40.501	38.801	40.101	40.101	39.701	41.301	40.401	40.101	40.401	41.201	39.801	40.901	40.901	40.101	42.901	41.701	41.701	42.001
KP133078_Gemykibivirus_Gemycircularvirus_BZ1	41.001	39.601	40.501	39.301	39.301	39.301	40.501	40.101	40.101	41.401	41.901	41.701	41.701	41.701	40.101	41.701	41.701	41.701	41.701	41.701	41.701	41.001	40.401	42.801	42.601	42.601	42.301	41.901	40.701	39.901	40.501	40.501	38.801	40.101	40.101	39.701	41.301	40.401	40.101	40.401	41.701	39.801	41.201	41.201	39.701	42.901	41.701	41.701	42.001
MH939369_Gemykibivirus_Plant_associated_genomovirus_6	40.101	39.601	40.501	39.301	39.301	39.301	40.501	40.101	40.101	40.501	40.901	41.701	41.701	41.701	40.101	41.701	41.701	41.701	41.701	41.701	41.701	41.001	40.401	41.801	42.601	42.601	42.301	41.901	39.701	39.901	40.501	40.501	38.801	40.101	40.101	39.701	41.301	40.401	40.101	40.401	40.801	40.101	40.901	41.201	40.501	42.601	41.301	41.301	41.701
KP133080_Gemykibivirus_Gemycircularvirus_NP	41.301	39.601	40.501	39.301	39.301	39.301	40.501	40.101	40.101	40.501	41.901	41.701	41.701	41.701	40.101	41.701	41.701	41.701	41.701	41.701	41.701	41.001	40.401	42.801	42.601	42.601	42.301	41.901	40.701	39.901	40.501	40.501	38.801	40.101	40.101	39.701	41.301	40.401	40.101	40.401	41.501	40.101	41.201	41.201	40.701	43.301	42.001	42.001	42.301
KP133079_Gemykibivirus_Gemycircularvirus_BZ2	41.301	39.601	40.501	39.301	39.301	39.301	40.501	40.101	40.101	41.401	41.601	41.401	41.401	41.401	39.701	41.401	41.401	41.401	41.401	41.401	41.401	41.001	40.401	42.801	42.601	42.601	42.301	41.901	40.701	39.901	40.501	40.501	38.801	40.101	40.101	39.701	41.301	40.401	40.101	40.401	41.501	40.101	41.201	41.201	40.401	43.301	42.001	42.001	42.301
MH939453_Gemykibivirus_Plant_associated_genomovirus_6	39.401	40.301	41.201	39.101	39.101	39.101	39.901	39.601	39.601	40.301	41.701	41.201	41.201	41.201	39.901	41.201	41.201	41.201	41.201	41.201	41.201	40.501	39.901	42.601	42.401	42.401	42.101	41.801	40.901	40.301	40.901	40.901	40.101	41.101	41.101	40.501	41.501	41.101	41.101	41.501	41.901	37.501	39.001	39.301	39.801	41.901	40.601	40.601	40.901
KP263543_Gemykibivirus_Badger_feces_associated_gemycircularvirus	37.501	40.601	40.801	40.601	40.601	40.601	41.401	41.801	41.801	41.601	42.601	42.401	42.401	42.401	40.801	42.401	42.401	42.401	42.401	42.401	42.401	42.101	41.401	41.901	41.701	41.701	41.701	41.401	42.301	41.401	42.401	42.401	40.801	41.701	41.701	41.101	41.701	42.101	41.701	42.101	42.801	39.801	43.501	44.001	41.901	43.001	42.701	42.701	42.401
LK931483_Gemykibivirus_HCBI8.215_virus	40.001	40.701	41.501	40.701	40.701	40.701	41.501	41.901	41.901	40.301	40.301	40.501	40.501	40.501	38.801	40.501	40.501	40.501	40.501	40.501	40.501	40.801	40.101	41.001	41.101	41.101	40.801	40.501	40.301	39.801	40.801	40.801	38.901	41.401	41.401	40.801	41.801	40.501	41.801	41.801	43.901	36.501	40.901	40.301	40.701	41.701	41.001	41.001	40.701
MF669480_Gemykibivirus_Cattle_blood_associated_gemycircularvirus	43.901	43.301	44.301	43.501	43.501	43.501	44.401	44.401	44.401	43.801	44.501	45.001	45.001	45.001	43.001	45.001	45.001	45.001	45.001	45.001	45.001	44.301	43.701	45.201	46.001	46.001	45.701	45.401	44.201	44.301	45.001	45.001	42.401	46.101	46.101	45.801	47.201	45.601	47.701	46.601	44.401	37.301	44.901	44.401	45.101	45.601	45.901	45.901	45.601
JN704610_Gemygorvirus_Meles_meles_fecal_virus	39.701	39.301	38.601	39.901	39.901	39.901	39.301	39.301	39.301	40.501	39.901	40.101	40.101	40.101	38.701	39.701	40.101	40.101	40.101	40.101	40.101	40.401	40.401	38.901	39.001	39.001	39.701	39.301	40.001	40.101	40.501	40.501	36.701	40.301	40.301	40.001	40.001	40.301	39.701	40.001	40.001	35.501	41.501	42.201	42.101	45.301	44.701	44.701	44.301
KT862238_Gemygorvirus_Faeces_associated_gemycircularvirus_14	38.701	40.301	39.701	41.001	41.001	41.001	40.101	40.101	40.101	39.701	38.801	39.001	39.001	39.001	38.001	38.601	39.001	39.001	39.001	39.001	39.001	39.301	39.301	39.601	39.701	39.701	40.401	40.101	40.701	40.501	41.201	41.201	37.501	41.001	41.001	41.001	40.701	41.001	40.401	40.701	41.001	36.801	42.201	42.901	43.701	46.501	45.801	45.801	45.501
KT862239_Gemygorvirus_Faeces_associated_gemycircularvirus_14	38.701	40.301	39.701	41.001	41.001	41.001	40.101	40.101	40.101	39.701	38.801	39.001	39.001	39.001	38.001	38.601	39.001	39.001	39.001	39.001	39.001	39.301	39.301	39.601	39.701	39.701	40.401	40.101	40.701	40.501	41.201	41.201	37.501	41.001	41.001	41.001	40.701	41.001	40.401	40.701	41.001	36.801	42.201	42.901	43.701	46.501	45.801	45.801	45.501
KJ413144_Gemygorvirus_Human_genital_associated_circular_DNA_virus_1	35.901	39.801	39.301	40.501	40.501	40.501	38.301	38.301	38.301	38.601	37.501	37.701	37.701	37.701	36.701	37.301	37.701	37.701	37.701	37.701	37.701	37.301	36.401	38.301	38.801	38.801	39.401	39.101	39.701	39.901	40.501	40.501	36.801	40.801	40.801	40.801	40.501	40.801	40.201	40.501	39.301	39.401	40.201	40.501	39.101	42.901	42.301	42.301	42.001
KJ547635_Gemygorvirus_Sewage_associated_gemycircularvirus_5	38.001	39.601	39.601	39.601	39.601	39.601	38.301	38.301	38.301	38.001	37.601	37.601	37.601	37.601	36.601	37.301	37.601	37.601	37.601	37.601	37.601	38.001	37.301	38.701	38.701	38.701	39.401	39.101	39.101	38.701	39.401	39.401	36.401	38.901	38.901	38.901	38.901	38.901	38.301	38.601	39.501	39.101	40.101	41.101	40.401	43.601	43.201	43.201	42.901
KT732790_Gemygorvirus_Pacific_flying_fox_faeces_associated_gemycircularvirus_1	38.801	40.501	39.701	41.401	41.401	41.401	40.101	40.101	40.101	39.801	38.601	39.801	39.801	39.801	38.801	39.501	39.801	39.801	39.801	39.801	39.801	40.101	39.801	40.401	41.101	41.101	40.801	40.501	40.101	40.101	40.801	40.801	38.801	40.901	40.901	40.901	41.301	40.601	40.601	40.901	41.701	38.401	43.501	43.901	41.901	43.801	43.401	43.401	43.101
KT732791_Gemygorvirus_Pacific_flying_fox_faeces_associated_gemycircularvirus_1	38.501	40.701	40.001	41.701	41.701	41.701	41.001	41.001	41.001	39.501	38.301	39.501	39.501	39.501	38.501	39.101	39.501	39.501	39.501	39.501	39.501	39.801	39.501	40.701	41.401	41.401	41.101	40.701	40.301	40.401	41.101	41.101	39.101	41.201	41.201	41.201	41.501	40.901	40.901	41.201	41.701	38.401	43.201	43.501	41.201	43.101	42.801	42.801	42.401
KT862254_Gemygorvirus_Faeces_associated_gemycircularvirus_15	38.001	38.301	37.801	40.401	40.401	40.401	39.601	39.601	39.601	41.501	40.601	40.801	40.801	40.801	40.501	40.801	40.801	40.801	40.801	40.801	40.801	39.701	39.401	37.401	37.901	37.901	37.901	37.501	37.201	37.301	37.701	37.701	36.501	38.801	38.801	38.801	38.801	38.201	38.201	38.501	40.601	37.701	42.901	43.601	44.201	43.501	42.201	42.201	42.501
KF371632_Gemygorvirus_Faecal_associated_gemycircularvirus_10	40.001	45.201	45.401	43.801	43.801	43.801	42.501	42.501	42.501	44.101	43.501	44.201	44.201	44.201	42.901	44.201	44.201	44.201	44.201	44.201	44.201	43.901	43.301	45.801	46.901	46.901	46.901	46.601	45.501	46.001	46.301	46.301	44.601	46.801	46.801	46.501	47.101	46.901	46.201	46.901	42.901	43.801	42.701	43.501	44.201	45.201	44.601	44.601	44.201
MH939361_unclassified_Genomoviridae_Plant_associated_genomovirus_1	44.101	42.401	42.301	43.801	43.801	43.801	44.401	44.701	44.701	43.501	42.601	43.101	43.101	43.101	41.201	42.801	43.101	43.101	43.101	43.101	43.101	43.101	42.401	42.401	42.901	42.901	42.301	41.901	41.801	41.301	41.901	41.901	40.301	42.601	42.601	42.601	42.901	42.601	43.201	43.201	41.301	39.501	42.601	42.201	41.501	42.501	41.301	41.301	41.301
MH939362_unclassified_Genomoviridae_Plant_associated_genomovirus_1	44.101	42.401	42.301	43.801	43.801	43.801	44.401	44.701	44.701	43.501	42.601	43.101	43.101	43.101	41.201	42.801	43.101	43.101	43.101	43.101	43.101	43.101	42.401	42.401	42.901	42.901	42.301	41.901	41.801	41.301	41.901	41.901	40.301	42.601	42.601	42.601	42.901	42.601	43.201	43.201	41.301	39.501	42.601	42.201	41.501	42.501	41.301	41.301	41.301
MH939367_unclassified_Genomoviridae_Plant_associated_genomovirus_1	44.101	42.401	42.301	43.801	43.801	43.801	44.401	44.701	44.701	43.501	42.601	43.101	43.101	43.101	41.201	42.801	43.101	43.101	43.101	43.101	43.101	43.101	42.401	42.401	42.901	42.901	42.301	41.901	41.801	41.301	41.901	41.901	40.301	42.601	42.601	42.601	42.901	42.601	43.201	43.201	41.301	39.501	42.601	42.201	41.501	42.501	41.301	41.301	41.301
MH939368_unclassified_Genomoviridae_Plant_associated_genomovirus_1	44.101	42.401	42.301	43.801	43.801	43.801	44.401	44.701	44.701	43.501	42.601	43.101	43.101	43.101	41.201	42.801	43.101	43.101	43.101	43.101	43.101	43.101	42.401	42.401	42.901	42.901	42.301	41.901	41.801	41.301	41.901	41.901	40.301	42.601	42.601	42.601	42.901	42.601	43.201	43.201	41.301	39.501	42.601	42.201	41.501	42.501	41.301	41.301	41.301
MH939371_unclassified_Genomoviridae_Plant_associated_genomovirus_1	44.401	41.701	41.601	43.501	43.501	43.501	44.401	44.401	44.401	43.201	42.301	42.801	42.801	42.801	40.801	42.401	42.801	42.801	42.801	42.801	42.801	42.801	42.101	42.401	42.901	42.901	42.301	41.901	41.801	42.601	43.201	43.201	40.601	42.601	42.601	42.601	42.901	42.601	43.901	43.501	41.601	40.101	42.601	41.901	40.801	42.201	41.601	41.601	41.001
MH939373_unclassified_Genomoviridae_Plant_associated_genomovirus_1	44.401	41.701	41.601	43.501	43.501	43.501	44.401	44.401	44.401	43.201	42.301	42.801	42.801	42.801	40.801	42.401	42.801	42.801	42.801	42.801	42.801	42.801	42.101	42.401	42.901	42.901	42.301	41.901	41.801	42.601	43.201	43.201	40.601	42.601	42.601	42.601	42.901	42.601	43.901	43.501	41.601	40.101	42.601	41.901	40.801	42.201	41.601	41.601	41.001
MH939372_unclassified_Genomoviridae_Plant_associated_genomovirus_1	44.101	41.701	41.601	43.501	43.501	43.501	44.401	44.401	44.401	43.201	42.301	42.801	42.801	42.801	40.801	42.401	42.801	42.801	42.801	42.801	42.801	42.801	42.101	42.401	42.901	42.901	42.301	41.901	41.801	42.601	43.201	43.201	40.601	42.601	42.601	42.601	42.901	42.601	43.901	43.501	41.601	40.101	42.601	41.901	40.801	42.201	41.601	41.601	41.001
KY312557_Gemycircularvirus_Gemycircularvirus_red_crowned_crane_yc_18	34.701	39.201	39.301	39.501	39.501	39.501	36.001	36.001	36.001	38.701	37.701	37.801	37.801	37.801	36.201	37.501	37.801	37.801	37.801	37.801	37.701	37.101	37.301	38.101	38.601	38.601	38.701	38.401	37.401	38.101	38.101	38.001	35.401	39.701	39.701	40.101	40.101	39.001	37.901	39.001	35.401	32.001	38.301	37.801	37.501	38.801	37.201	37.201	37.501
KY487842_Gemycircularvirus_CG173	34.101	39.201	39.301	39.501	39.501	39.501	36.901	36.901	36.901	38.701	37.701	37.801	37.801	37.801	36.201	37.501	37.801	37.801	37.801	37.801	37.701	37.101	37.701	37.701	38.101	38.101	38.301	37.901	36.901	37.701	37.701	37.501	35.401	39.701	39.701	40.101	39.601	39.001	37.901	38.501	35.101	31.701	37.001	37.101	36.001	38.201	36.601	36.601	36.901
KY487881_Gemycircularvirus_CG212	34.101	39.201	39.301	39.501	39.501	39.501	36.901	36.901	36.901	38.701	37.701	37.801	37.801	37.801	36.201	37.501	37.801	37.801	37.801	37.801	37.701	37.101	37.701	37.701	38.101	38.101	38.301	37.901	36.901	37.701	37.701	37.501	35.401	39.701	39.701	40.101	39.601	39.001	37.901	38.501	35.101	31.701	37.001	37.101	36.001	38.201	36.601	36.601	36.901
MF327570_Gemycircularvirus_Giant_panda_associated_gemycircularvirus	35.201	44.301	44.301	44.401	44.401	44.401	43.501	43.201	43.201	46.201	44.701	44.901	44.901	44.901	43.301	44.601	44.901	44.901	44.901	44.901	44.901	44.901	45.101	44.501	44.301	44.301	44.301	44.001	44.201	44.301	44.001	44.001	41.701	44.001	44.301	44.301	44.601	44.501	44.201	44.501	41.601	36.701	42.301	41.801	42.101	42.301	42.301	42.301	42.001
MF327572_Gemycircularvirus_Giant_panda_associated_gemycircularvirus	35.201	44.301	44.301	44.401	44.401	44.401	43.501	43.201	43.201	46.201	44.701	44.901	44.901	44.901	43.301	44.601	44.901	44.901	44.901	44.901	44.901	44.901	45.101	44.501	44.301	44.301	44.301	44.001	44.201	44.301	44.001	44.001	41.701	44.001	44.301	44.301	44.601	44.501	44.201	44.501	41.601	36.701	42.301	41.801	42.101	42.301	42.301	42.301	42.001
MH617534_Gemycircularvirus_Genomoviridae_sp.	37.101	40.601	41.201	43.401	43.401	43.401	42.701	42.701	42.701	40.401	40.901	40.701	40.701	40.701	39.101	40.401	40.701	40.701	40.701	40.701	40.701	40.301	40.301	39.901	39.701	39.701	40.001	39.701	39.901	40.001	40.301	40.301	37.101	40.501	40.501	40.701	40.501	40.301	41.001	40.701	41.701	41.501	40.801	41.601	44.101	43.201	42.201	42.201	41.901
GQ365709_Gemycircularvirus_Sclerotinia_sclerotiorum_hypovirulence_associated_DNA_virus_1	37.601	39.001	38.901	38.401	38.401	38.401	38.901	39.201	39.201	38.001	38.001	38.101	38.101	38.101	37.201	38.101	38.101	38.101	38.101	38.101	38.101	37.801	37.201	38.101	38.301	38.301	38.601	38.301	37.801	38.301	38.301	38.301	37.001	38.901	38.901	38.601	39.201	38.601	38.301	38.601	40.401	36.701	39.101	38.801	39.101	40.501	39.601	39.601	39.201
KF268025_Gemycircularvirus_Sclerotinia_sclerotiorum_hypovirulence_associated_DNA_virus_1	37.301	39.001	38.901	38.401	38.401	38.401	38.901	39.201	39.201	38.001	38.001	38.101	38.101	38.101	37.201	38.101	38.101	38.101	38.101	38.101	38.101	37.801	37.201	38.101	38.301	38.301	38.601	38.301	37.801	38.301	38.301	38.301	37.001	38.901	38.901	38.601	39.201	38.601	38.301	38.601	40.401	36.701	39.101	39.101	39.101	40.801	39.901	39.901	39.601
KF268026_Gemycircularvirus_Sclerotinia_sclerotiorum_hypovirulence_associated_DNA_virus_1	37.301	39.001	38.901	38.401	38.401	38.401	38.901	39.201	39.201	38.001	38.001	38.101	38.101	38.101	37.201	38.101	38.101	38.101	38.101	38.101	38.101	37.801	37.201	38.101	38.301	38.301	38.601	38.301	37.801	38.301	38.301	38.301	37.001	38.901	38.901	38.601	39.201	38.601	38.301	38.601	40.401	36.701	39.101	39.101	39.101	40.801	39.901	39.901	39.601
KF268027_Gemycircularvirus_Sclerotinia_sclerotiorum_hypovirulence_associated_DNA_virus_1	37.301	39.001	38.901	38.401	38.401	38.401	38.901	39.201	39.201	38.001	38.001	38.101	38.101	38.101	37.201	38.101	38.101	38.101	38.101	38.101	38.101	37.801	37.201	38.101	38.301	38.301	38.601	38.301	37.801	38.301	38.301	38.301	37.001	38.901	38.901	38.601	39.201	38.601	38.301	38.601	40.401	36.701	39.101	39.101	39.101	40.801	39.901	39.901	39.601
KF268028_Gemycircularvirus_Sclerotinia_sclerotiorum_hypovirulence_associated_DNA_virus_1	37.301	39.001	38.901	38.401	38.401	38.401	38.901	39.201	39.201	38.001	38.001	38.101	38.101	38.101	37.201	38.101	38.101	38.101	38.101	38.101	38.101	37.801	37.201	38.101	38.301	38.301	38.601	38.301	37.801	38.301	38.301	38.301	37.001	38.901	38.901	38.601	39.201	38.601	38.301	38.601	40.401	36.701	39.101	39.101	39.101	40.801	39.901	39.901	39.601
KM598382_Gemycircularvirus_Sclerotinia_sclerotiorum_hypovirulence_associated_DNA_virus_1	37.301	39.001	38.901	38.401	38.401	38.401	38.901	39.201	39.201	38.001	38.001	38.101	38.101	38.101	37.201	38.101	38.101	38.101	38.101	38.101	38.101	37.801	37.201	38.101	38.301	38.301	38.601	38.301	37.801	38.301	38.301	38.301	37.001	38.901	38.901	38.601	39.201	38.601	38.301	38.601	40.401	36.701	39.101	39.101	39.101	40.801	39.901	39.901	39.601
KM598383_Gemycircularvirus_Sclerotinia_sclerotiorum_hypovirulence_associated_DNA_virus_1	37.301	39.001	38.901	38.401	38.401	38.401	38.901	39.201	39.201	38.001	38.001	38.101	38.101	38.101	37.201	38.101	38.101	38.101	38.101	38.101	38.101	37.801	37.201	38.101	38.301	38.301	38.601	38.301	37.801	38.301	38.301	38.301	37.001	38.901	38.901	38.601	39.201	38.601	38.301	38.601	40.401	36.701	39.101	39.101	39.101	40.801	39.901	39.901	39.601
KM598384_Gemycircularvirus_Sclerotinia_sclerotiorum_hypovirulence_associated_DNA_virus_1	37.301	39.001	38.901	38.401	38.401	38.401	38.901	39.201	39.201	38.001	38.001	38.101	38.101	38.101	37.201	38.101	38.101	38.101	38.101	38.101	38.101	37.801	37.201	38.101	38.301	38.301	38.601	38.301	37.801	38.301	38.301	38.301	37.001	38.901	38.901	38.601	39.201	38.601	38.301	38.601	40.401	36.001	39.101	39.101	39.101	40.801	39.901	39.901	39.601
KJ547636_Gemycircularvirus_Sewage_associated_gemycircularvirus_6	39.401	36.501	36.601	35.801	35.801	35.801	35.001	35.301	35.301	36.101	36.701	37.101	37.101	37.101	36.201	37.101	37.101	37.101	37.101	37.101	37.101	37.101	36.801	37.801	38.201	38.201	38.201	37.901	37.801	38.501	38.501	38.501	37.301	38.901	38.901	38.501	38.501	38.501	38.201	38.501	40.601	32.801	38.601	40.501	38.701	41.501	41.201	41.201	40.901
KJ547637_Gemycircularvirus_Sewage_associated_gemycircularvirus_7a	35.801	38.701	39.001	37.901	37.901	37.901	38.001	38.001	38.001	41.501	41.301	41.201	41.201	41.201	41.401	41.201	41.201	41.201	41.201	41.201	41.201	40.701	41.001	38.101	37.801	37.801	37.801	37.501	38.101	38.301	39.001	39.001	34.901	38.201	38.201	38.201	38.901	37.501	38.101	38.101	39.701	34.701	43.101	43.301	38.801	40.201	41.301	41.301	41.001
KJ547638_Gemycircularvirus_Sewage_associated_gemycircularvirus_8	35.101	39.401	39.901	40.101	40.101	40.101	37.901	37.901	37.901	40.201	40.201	40.001	40.001	40.001	38.701	40.001	40.001	40.001	40.001	40.001	40.001	39.401	39.801	40.601	40.501	40.501	40.401	40.701	40.801	40.701	41.301	41.401	38.001	40.501	40.501	40.501	40.501	39.701	40.101	40.101	39.301	34.301	39.401	39.501	39.701	41.501	41.501	41.501	41.101
KM821747_Gemycircularvirus_Sewage_associated_gemycircularvirus_1	37.501	39.901	40.501	38.401	38.401	38.401	38.501	38.801	38.801	37.601	38.601	38.401	38.401	38.401	37.101	38.401	38.401	38.401	38.401	38.401	38.401	38.201	38.001	39.001	38.701	38.701	39.501	39.901	39.901	39.501	40.201	39.301	36.701	41.001	41.201	40.601	40.601	40.201	40.201	40.201	41.301	35.401	41.301	41.401	40.201	41.301	41.301	41.501	41.001
KJ547639_Gemycircularvirus_Sewage_associated_gemycircularvirus_9	35.901	40.601	40.801	39.301	39.301	39.301	39.901	40.201	40.201	38.101	39.001	39.101	39.101	39.101	37.901	39.101	39.101	39.101	39.101	39.101	39.101	39.101	38.801	37.501	38.301	38.301	39.201	39.501	38.401	39.201	39.801	38.901	37.001	39.601	39.601	39.601	39.601	39.501	39.201	39.201	40.101	36.801	40.701	40.901	39.201	40.101	39.801	39.501	39.501
KJ547640_Gemycircularvirus_Sewage_associated_gemycircularvirus_7b	35.101	40.401	41.001	41.101	41.101	41.101	41.101	41.101	41.101	40.301	41.601	41.501	41.501	41.501	40.201	41.501	41.501	41.501	41.501	41.501	41.101	41.601	41.001	38.901	38.501	38.501	39.201	39.501	39.901	39.701	40.301	39.701	37.601	39.001	39.001	38.301	39.601	38.901	38.901	39.201	41.901	36.901	41.401	41.201	41.601	41.101	40.801	40.801	40.401
MH545508_Gemycircularvirus_Pimoid_spider_associated_circular_virus_1	35.101	40.401	41.001	41.101	41.101	41.101	41.101	41.101	41.101	40.301	41.601	41.501	41.501	41.501	40.201	41.501	41.501	41.501	41.501	41.501	41.101	41.601	41.001	38.901	38.501	38.501	39.201	39.501	39.901	39.701	40.301	39.701	37.601	39.001	39.001	38.301	39.601	38.901	38.901	39.201	41.901	36.901	41.401	41.201	41.601	41.101	40.801	40.801	40.401
KM510192_Gemycircularvirus_Bromus_associated_circular_DNA_virus_3	36.301	38.701	39.101	37.701	37.701	37.701	36.501	36.501	36.501	39.901	39.901	40.101	40.101	40.101	40.101	40.101	40.101	40.101	40.101	40.101	40.101	39.701	39.901	38.001	38.201	38.201	38.201	37.901	38.801	38.901	39.501	39.601	35.401	38.801	38.801	38.801	38.501	38.501	38.501	38.201	37.001	35.701	39.401	38.101	40.501	39.901	40.201	40.201	39.501
MH939432_Gemycircularvirus_Plant_associated_genomovirus_18	36.301	39.501	40.001	37.901	37.901	37.901	36.701	36.701	36.701	39.501	40.501	40.301	40.301	40.301	39.001	40.301	40.301	40.301	40.301	40.301	40.301	40.301	40.401	37.901	38.201	38.201	38.101	37.801	38.301	38.101	38.801	38.801	35.001	38.801	38.801	38.801	38.501	37.701	38.401	38.101	38.901	36.301	38.001	38.101	40.001	39.901	39.301	39.301	38.701
MH939448_Gemycircularvirus_Plant_associated_genomovirus_18	36.301	39.501	40.001	37.901	37.901	37.901	36.701	36.701	36.701	39.501	40.501	40.301	40.301	40.301	39.001	40.301	40.301	40.301	40.301	40.301	40.301	40.301	40.401	37.901	38.201	38.201	38.101	37.801	38.301	38.101	38.801	38.801	35.001	38.801	38.801	38.801	38.501	37.701	38.401	38.101	38.901	36.301	38.001	38.101	40.001	39.901	39.301	39.301	38.701
MH939451_Gemycircularvirus_Plant_associated_genomovirus_18	36.001	39.201	39.701	37.601	37.601	37.601	36.401	36.401	36.401	39.201	40.101	39.901	39.901	39.901	38.601	39.901	39.901	39.901	39.901	39.901	39.901	39.901	40.101	37.601	37.801	37.801	37.801	37.501	38.001	37.801	38.401	38.501	35.001	38.501	38.501	38.501	38.201	37.401	38.101	37.701	38.601	36.001	37.601	37.701	39.701	39.601	39.001	39.001	38.301
MH939447_Gemycircularvirus_Plant_associated_genomovirus_18	36.301	39.501	40.001	37.901	37.901	37.901	36.701	36.701	36.701	38.101	40.601	40.401	40.401	39.601	38.601	39.601	40.401	40.401	40.401	40.401	40.401	40.101	40.201	37.301	37.101	37.101	37.101	36.801	37.501	37.801	38.401	38.501	34.001	38.201	38.201	38.201	37.901	37.401	38.101	37.701	38.601	35.901	38.301	38.401	39.701	39.501	38.901	38.901	38.201
MH939446_Gemycircularvirus_Plant_associated_genomovirus_19	33.101	42.401	43.001	41.801	41.801	41.801	40.301	40.601	40.601	40.401	41.101	40.601	40.601	40.601	39.301	40.601	40.601	40.601	40.601	40.601	40.601	40.701	40.401	41.201	40.701	40.701	40.401	40.101	40.301	39.701	39.701	39.701	39.401	41.201	41.201	40.601	41.601	40.801	40.801	40.801	42.301	37.101	39.801	40.301	40.401	41.001	40.001	40.001	40.001
KJ547641_Gemycircularvirus_Sewage_associated_gemycircularvirus_11	39.901	39.801	40.001	39.801	39.801	39.801	39.001	39.301	39.301	40.101	40.701	40.501	40.501	40.501	39.201	40.501	40.801	40.801	40.801	40.801	40.801	40.201	39.901	40.801	40.601	40.601	40.301	39.901	41.101	40.601	41.201	41.201	39.301	41.301	41.301	41.001	41.001	40.901	40.901	41.201	40.301	36.601	37.301	37.001	37.901	40.401	39.801	39.801	39.501
KT862245_Gemycircularvirus_Faeces_associated_gemycircularvirus_21	38.301	39.901	40.401	38.301	38.301	38.301	40.301	40.001	40.001	40.301	40.601	40.701	40.701	40.701	39.401	40.701	40.701	40.701	40.701	40.701	40.701	41.001	40.701	40.501	39.701	39.701	39.401	39.001	39.701	38.901	39.201	39.201	37.201	39.201	39.201	39.201	39.201	39.401	39.401	39.701	40.001	36.801	39.901	40.001	40.201	40.901	39.901	39.901	40.301
KT862247_Gemycircularvirus_Faeces_associated_gemycircularvirus_21	38.301	39.901	40.401	38.301	38.301	38.301	40.301	40.001	40.001	40.301	40.601	40.701	40.701	40.701	39.401	40.701	40.701	40.701	40.701	40.701	40.701	41.001	40.701	40.501	39.701	39.701	39.401	39.001	39.701	38.901	39.201	39.201	37.201	39.201	39.201	39.201	39.201	39.401	39.401	39.701	40.001	36.801	39.901	40.001	40.201	40.901	39.901	39.901	40.301
MH545509_Gemycircularvirus_Giant_house_spider_associated_circular_virus_1	33.901	38.301	39.401	35.701	35.701	35.701	36.601	37.001	37.001	36.801	37.601	37.701	37.701	37.701	37.501	37.701	37.701	37.701	37.701	37.701	37.701	37.601	37.301	38.801	38.601	38.601	38.601	38.301	38.801	38.601	39.001	39.001	36.301	39.401	39.401	39.101	39.101	39.301	38.601	39.001	37.501	31.601	40.201	40.301	37.301	39.701	39.001	39.001	39.001
MK433234_Blackfly_genomovirus-2_SF02_631	36.501	34.801	35.201	34.501	34.501	34.501	34.901	35.201	35.201	37.101	36.701	36.201	36.201	36.201	34.901	36.201	36.201	36.201	36.201	36.201	36.201	35.601	35.401	36.401	35.701	35.701	36.001	35.701	37.101	36.501	36.901	36.901	34.401	35.701	35.701	35.401	35.401	36.501	35.301	36.201	37.301	33.801	39.101	38.301	38.201	37.901	38.601	38.601	38.001
MK433239_Blackfly_genomovirus-7_SF02_767	41.401	37.101	37.601	36.801	36.801	36.801	36.601	36.901	36.901	37.901	37.901	37.701	37.701	37.701	36.501	37.701	37.701	37.701	37.701	37.701	37.701	37.101	36.501	37.701	37.201	37.201	37.201	36.901	38.001	37.201	37.501	37.501	35.301	37.001	37.001	36.701	36.701	37.201	36.901	38.201	40.401	36.601	37.701	37.501	40.301	41.501	40.801	40.801	40.201
KT862243_Gemycircularvirus_Faeces_associated_gemycircularvirus_20	38.501	39.201	39.401	39.201	39.201	39.201	39.001	39.001	39.001	39.901	39.401	39.801	39.801	39.801	38.901	39.801	40.101	40.101	40.101	40.101	40.101	40.101	40.501	41.101	41.001	41.001	41.601	41.301	41.701	41.901	42.601	42.601	38.501	41.701	41.701	41.401	41.401	42.301	41.001	41.301	43.301	37.301	40.601	40.101	41.801	40.001	39.801	39.801	40.101
KT862246_Gemycircularvirus_Faeces_associated_gemycircularvirus_20	38.501	39.201	39.401	39.201	39.201	39.201	39.001	39.001	39.001	39.901	39.401	39.801	39.801	39.801	38.901	39.801	40.101	40.101	40.101	40.101	40.101	40.101	40.501	41.101	41.001	41.001	41.601	41.301	41.701	41.901	42.601	42.601	38.501	41.701	41.701	41.401	41.401	42.301	41.001	41.301	43.301	37.301	40.601	40.101	41.801	40.001	39.801	39.801	40.101
KT862244_Gemycircularvirus_Faeces_associated_gemycircularvirus_20	38.201	38.901	39.001	38.901	38.901	38.901	38.701	38.701	38.701	39.601	39.001	39.501	39.501	39.501	38.501	39.501	39.801	39.801	39.801	39.801	39.801	39.801	40.201	40.801	40.601	40.601	41.301	41.001	41.401	41.601	42.301	42.301	38.101	41.401	41.401	41.101	41.101	41.901	40.601	41.001	43.001	37.001	40.301	39.701	41.501	39.701	39.501	39.501	39.801
MK249235_Finch_associated_genomovirus_5_A2N_A	37.301	39.901	40.101	39.901	39.901	39.901	39.701	40.101	40.101	40.701	39.701	39.601	39.601	39.601	38.601	39.601	39.901	39.901	39.901	39.901	39.901	40.901	40.601	38.501	38.401	38.401	39.001	38.701	38.501	38.701	38.401	38.401	36.501	39.201	39.201	38.901	39.501	39.401	39.101	39.401	40.101	36.001	41.801	42.001	39.901	41.501	40.301	40.301	40.601
MK249237_Finch_associated_genomovirus_5_A2N_B	37.301	40.201	40.701	39.601	39.601	39.601	39.401	39.701	39.701	40.101	38.801	38.901	38.901	38.901	38.001	38.901	39.201	39.201	39.201	39.201	39.201	40.301	39.901	38.301	38.401	38.401	39.001	38.701	38.301	38.701	38.401	38.401	36.501	39.501	39.501	39.201	39.901	39.401	38.801	39.101	39.801	35.701	41.501	42.001	40.601	41.501	40.301	40.301	40.601
MK249247_Finch_associated_genomovirus_5_A4P_A	37.301	40.201	40.701	39.601	39.601	39.601	39.401	39.701	39.701	40.101	38.801	38.901	38.901	38.901	38.001	38.901	39.201	39.201	39.201	39.201	39.201	40.301	39.901	38.301	38.401	38.401	39.001	38.701	38.301	38.701	38.401	38.401	36.501	39.501	39.501	39.201	39.901	39.401	38.801	39.101	39.801	35.701	41.501	42.001	40.601	41.501	40.301	40.301	40.601
MK249249_Finch_associated_genomovirus_5_A4N_B	37.301	40.201	40.701	39.601	39.601	39.601	39.401	39.701	39.701	40.101	38.801	38.901	38.901	38.901	38.001	38.901	39.201	39.201	39.201	39.201	39.201	40.301	39.901	38.301	38.401	38.401	39.001	38.701	38.301	38.701	38.401	38.401	36.501	39.501	39.501	39.201	39.901	39.401	38.801	39.101	39.801	35.701	41.501	42.001	40.601	41.501	40.301	40.301	40.601
MK249257_Finch_associated_genomovirus_5_E20P_A	37.301	40.201	40.701	39.601	39.601	39.601	39.401	39.701	39.701	40.101	38.801	38.901	38.901	38.901	38.001	38.901	39.201	39.201	39.201	39.201	39.201	40.301	39.901	38.301	38.401	38.401	39.001	38.701	38.301	38.701	38.401	38.401	36.501	39.501	39.501	39.201	39.901	39.401	38.801	39.101	39.801	35.701	41.501	42.001	40.601	41.501	40.301	40.301	40.601
MK249267_Finch_associated_genomovirus_5_E36P_A	37.301	40.201	40.701	39.601	39.601	39.601	39.401	39.701	39.701	40.101	38.801	38.901	38.901	38.901	38.001	38.901	39.201	39.201	39.201	39.201	39.201	40.301	39.901	38.301	38.401	38.401	39.001	38.701	38.301	38.701	38.401	38.401	36.501	39.501	39.501	39.201	39.901	39.401	38.801	39.101	39.801	35.701	41.501	42.001	40.601	41.501	40.301	40.301	40.601
MK249259_Finch_associated_genomovirus_5_E20N_B	37.601	40.501	40.701	39.901	39.901	39.901	39.401	39.701	39.701	40.401	39.401	39.201	39.201	39.201	38.301	39.201	39.601	39.601	39.601	39.601	39.601	40.601	40.301	38.901	38.701	38.701	39.401	39.001	38.901	39.001	38.701	38.701	36.801	39.901	39.901	39.501	40.201	39.701	39.101	39.401	40.101	36.001	41.501	42.001	40.901	41.801	40.601	40.601	40.901
MK249278_Finch_associated_genomovirus_5_E45P_B	37.601	40.501	40.701	39.901	39.901	39.901	39.401	39.701	39.701	40.401	39.401	39.201	39.201	39.201	38.301	39.201	39.601	39.601	39.601	39.601	39.601	40.601	40.301	38.901	38.701	38.701	39.401	39.001	38.901	39.001	38.701	38.701	36.801	39.901	39.901	39.501	40.201	39.701	39.101	39.401	40.101	36.001	41.501	42.001	40.901	41.801	40.601	40.601	40.901
MK249265_Finch_associated_genomovirus_5_E36N_B	37.601	40.401	40.601	39.701	39.701	39.701	39.301	39.601	39.601	41.301	40.301	40.101	40.101	40.101	39.201	40.101	40.401	40.401	40.401	40.401	40.401	41.501	41.201	39.401	39.301	39.301	39.901	39.601	39.401	39.601	39.301	39.301	37.401	40.501	40.501	40.101	40.801	40.301	39.701	40.001	40.301	35.601	41.001	41.501	40.901	41.801	40.601	40.601	40.901
MK249284_Finch_associated_genomovirus_5_E48N_A	37.301	40.301	40.801	39.701	39.701	39.701	39.501	39.901	39.901	39.601	39.201	39.401	39.401	39.401	38.401	39.401	39.701	39.701	39.701	39.701	39.701	39.701	39.401	38.701	38.201	38.201	38.901	38.501	38.701	38.501	38.201	38.201	36.301	39.501	39.501	39.201	39.901	39.501	38.901	39.201	39.801	35.001	42.101	41.601	41.001	42.001	40.701	40.701	41.001
MK249299_Finch_associated_genomovirus_5_E48P_A	37.601	40.201	40.401	39.601	39.601	39.601	39.101	39.401	39.401	40.101	39.101	38.901	38.901	38.901	38.001	38.901	39.201	39.201	39.201	39.201	39.201	40.301	39.901	38.501	38.401	38.401	39.001	38.701	38.501	38.701	38.401	38.401	36.501	39.901	39.901	39.501	40.201	39.401	38.501	38.801	39.501	35.701	41.801	42.001	40.201	41.801	40.601	40.601	40.901
MK249291_Finch_associated_genomovirus_5_E50N_B	36.701	39.901	40.401	39.201	39.201	39.201	39.401	39.701	39.701	39.401	39.101	39.201	39.201	39.201	38.301	39.201	39.601	39.601	39.601	39.601	39.601	39.601	39.201	38.601	38.101	38.101	38.701	38.401	38.601	38.401	38.101	38.101	36.201	39.901	39.901	39.501	40.201	39.401	38.501	38.801	39.501	34.601	42.601	42.001	40.201	41.801	40.601	40.601	40.901
MK249266_Finch_associated_genomovirus_5_E36N_A	37.301	40.601	40.101	40.601	40.601	40.601	40.101	40.401	40.401	40.501	39.101	39.601	39.601	39.601	38.601	39.601	39.901	39.901	39.901	39.901	39.901	40.201	40.601	38.601	38.401	38.401	39.001	38.701	38.601	38.701	38.401	38.401	36.501	39.201	39.201	38.901	39.501	39.401	39.101	39.401	41.101	35.801	42.501	42.601	40.401	40.701	40.501	40.501	40.801
MK249282_Finch_associated_genomovirus_5_E48N_D	36.701	39.501	40.001	38.601	38.601	38.601	38.401	38.801	38.801	38.801	39.101	39.201	39.201	39.201	38.301	39.201	39.601	39.601	39.601	39.601	39.601	39.901	39.501	39.301	38.801	38.801	39.401	39.101	39.901	39.701	39.401	39.401	36.901	39.501	39.501	39.201	39.201	40.101	39.101	39.101	40.101	35.401	41.501	40.701	41.401	40.601	39.301	39.301	39.601
MK249248_Finch_associated_genomovirus_5_A4N_A	36.601	40.401	40.301	40.501	40.501	40.501	39.401	39.701	39.701	40.401	39.101	39.601	39.601	39.601	38.601	39.601	39.901	39.901	39.901	39.901	39.901	41.201	40.901	39.501	39.301	39.301	39.901	39.601	40.101	40.301	39.901	39.901	37.501	40.801	40.801	40.501	40.501	41.001	40.701	41.301	41.601	37.101	43.501	44.301	41.401	43.701	42.701	42.701	43.001
MK249258_Finch_associated_genomovirus_5_E20N_A	36.601	40.901	40.301	41.001	41.001	41.001	39.401	39.701	39.701	40.501	39.101	39.601	39.601	39.601	38.601	39.601	39.901	39.901	39.901	39.901	39.901	40.501	40.901	39.501	39.301	39.301	39.901	39.601	40.101	40.301	39.901	39.901	37.501	40.801	40.801	40.501	40.501	41.001	40.701	41.301	42.601	37.201	43.801	44.601	41.601	42.901	42.701	42.701	43.001
MK249262_Finch_associated_genomovirus_5_E20P_B	36.601	40.901	40.301	41.001	41.001	41.001	39.401	39.701	39.701	40.501	39.101	39.601	39.601	39.601	38.601	39.601	39.901	39.901	39.901	39.901	39.901	40.501	40.901	39.501	39.301	39.301	39.901	39.601	40.101	40.301	39.901	39.901	37.501	40.801	40.801	40.501	40.501	41.001	40.701	41.301	42.601	37.201	43.801	44.601	41.601	42.901	42.701	42.701	43.001
MK249272_Finch_associated_genomovirus_5_E45N_A	36.601	40.901	40.301	41.001	41.001	41.001	39.401	39.701	39.701	40.501	39.101	39.601	39.601	39.601	38.601	39.601	39.901	39.901	39.901	39.901	39.901	40.501	40.901	39.501	39.301	39.301	39.901	39.601	40.101	40.301	39.901	39.901	37.501	40.801	40.801	40.501	40.501	41.001	40.701	41.301	42.601	37.201	43.801	44.601	41.601	42.901	42.701	42.701	43.001
MK249277_Finch_associated_genomovirus_5_E45P_A	36.601	40.901	40.301	41.001	41.001	41.001	39.401	39.701	39.701	40.501	39.101	39.601	39.601	39.601	38.601	39.601	39.901	39.901	39.901	39.901	39.901	40.501	40.901	39.501	39.301	39.301	39.901	39.601	40.101	40.301	39.901	39.901	37.501	40.801	40.801	40.501	40.501	41.001	40.701	41.301	42.601	37.201	43.801	44.601	41.601	42.901	42.701	42.701	43.001
MK249281_Finch_associated_genomovirus_5_E48N_C	36.601	40.901	40.301	41.001	41.001	41.001	39.401	39.701	39.701	40.501	39.101	39.601	39.601	39.601	38.601	39.601	39.901	39.901	39.901	39.901	39.901	40.501	40.901	39.501	39.301	39.301	39.901	39.601	40.101	40.301	39.901	39.901	37.501	40.801	40.801	40.501	40.501	41.001	40.701	41.301	42.601	37.201	43.801	44.601	41.601	42.901	42.701	42.701	43.001
MK249303_Finch_associated_genomovirus_5_S30N_A	36.601	40.901	40.301	41.001	41.001	41.001	39.401	39.701	39.701	40.501	39.101	39.601	39.601	39.601	38.601	39.601	39.901	39.901	39.901	39.901	39.901	40.501	40.901	39.501	39.301	39.301	39.901	39.601	40.101	40.301	39.901	39.901	37.501	40.801	40.801	40.501	40.501	41.001	40.701	41.301	42.601	37.201	43.801	44.601	41.601	42.901	42.701	42.701	43.001
MK249290_Finch_associated_genomovirus_5_E50N_A	36.601	40.401	40.301	40.501	40.501	40.501	39.401	39.701	39.701	40.401	39.101	39.601	39.601	39.601	38.601	39.601	39.901	39.901	39.901	39.901	39.901	41.201	40.901	39.501	39.301	39.301	39.901	39.601	40.101	40.301	39.901	39.901	37.501	40.801	40.801	40.501	40.501	41.001	40.701	41.301	41.601	37.101	43.501	44.301	41.401	43.701	42.701	42.701	43.001
MK249295_Finch_associated_genomovirus_5_E50P_A	36.601	40.401	40.301	40.501	40.501	40.501	39.401	39.701	39.701	40.401	39.101	39.601	39.601	39.601	38.601	39.601	39.901	39.901	39.901	39.901	39.901	41.201	40.901	39.501	39.301	39.301	39.901	39.601	40.101	40.301	39.901	39.901	37.501	40.801	40.801	40.501	40.501	41.001	40.701	41.301	41.601	37.101	43.501	44.301	41.401	43.701	42.701	42.701	43.001
MK249283_Finch_associated_genomovirus_5_E48N_E	36.601	40.101	40.001	40.201	40.201	40.201	39.101	39.401	39.401	40.101	39.401	39.901	39.901	39.901	38.901	39.901	40.201	40.201	40.201	40.201	40.201	40.901	40.601	39.201	39.001	39.001	39.601	39.301	39.801	39.901	39.601	39.601	37.101	40.501	40.501	40.101	40.101	40.601	40.401	41.001	41.301	37.101	43.101	43.901	41.101	43.401	42.401	42.401	42.701
MK249280_Finch_associated_genomovirus_5_E48N_B	36.001	39.801	40.001	39.601	39.601	39.601	38.401	38.801	38.801	39.701	39.401	39.601	39.601	39.601	38.601	39.601	39.901	39.901	39.901	39.901	39.901	40.601	40.301	39.801	39.301	39.301	39.901	39.601	40.401	40.301	40.301	40.301	37.501	40.801	40.801	40.501	40.501	41.001	40.101	40.601	40.701	36.401	43.501	43.601	41.101	42.701	42.401	42.401	42.701
MG641192_Gemycircularvirus_Lynx_canadensis_faeces_associated_genomovirus_CL1_48	38.201	42.401	42.301	41.701	41.701	41.701	41.701	41.701	41.701	41.301	41.901	42.301	42.301	41.901	40.301	41.901	42.301	42.301	42.301	42.301	42.301	41.901	41.601	41.401	41.701	41.701	42.101	41.701	41.401	42.101	42.101	42.101	40.501	42.901	42.901	42.501	42.901	42.101	41.401	41.701	39.001	36.701	39.901	40.301	40.101	42.001	41.701	41.701	41.401
MG641195_Gemycircularvirus_Lynx_canadensis_faeces_associated_genomovirus_CL1_74	38.801	42.101	42.001	41.701	41.701	41.701	41.401	41.401	41.401	41.001	41.601	41.901	41.901	41.601	40.301	41.601	41.901	41.901	41.901	41.901	41.901	41.601	41.301	41.401	41.701	41.701	41.701	41.401	41.401	41.701	42.101	42.101	40.501	42.501	42.501	42.201	42.501	41.701	41.401	41.701	39.001	36.501	40.301	40.701	40.101	41.401	41.001	41.001	40.701
MG641193_Gemycircularvirus_Lynx_canadensis_faeces_associated_genomovirus_CL1_58	37.601	40.801	40.701	41.301	41.301	41.301	41.001	41.001	41.001	41.801	42.801	42.801	42.801	42.501	40.801	42.501	42.801	42.801	42.801	42.801	42.801	43.601	43.201	40.501	40.601	40.601	39.901	39.501	39.701	40.101	40.101	40.101	38.901	42.001	42.001	41.601	41.601	40.101	40.501	40.801	40.801	36.401	40.201	40.401	41.401	42.301	41.401	41.401	41.701
KF413620_Gemycircularvirus_Hypericum_japonicum_associated_circular_DNA_virus	37.601	40.801	41.001	40.501	40.501	40.501	39.201	39.501	39.501	41.501	39.601	40.101	40.101	40.101	38.201	39.701	40.101	40.101	40.101	40.101	40.101	42.001	41.701	41.901	41.701	41.401	42.001	41.701	43.301	42.801	42.501	42.501	40.501	41.201	41.201	41.201	41.501	41.701	41.101	41.101	38.901	41.901	42.601	42.401	43.701	43.901	43.401	43.401	42.801
MH047857_Gemycircularvirus_Momordica_charantia_associated_gemycircularvirus	35.501	39.201	39.701	39.001	39.001	39.001	40.601	40.301	40.301	43.501	42.301	42.701	42.701	42.701	41.101	42.701	43.001	43.001	43.001	43.001	43.001	42.901	42.501	41.701	42.401	42.401	41.701	41.401	42.001	42.501	42.501	42.501	40.901	42.301	41.901	42.301	42.601	41.701	41.801	42.101	40.801	39.901	39.701	39.501	41.001	40.501	40.801	40.801	40.201
MH939397_Gemycircularvirus_Plant_associated_genomovirus_17	37.101	37.901	39.001	38.901	38.901	38.901	39.001	38.701	38.701	40.201	40.301	40.901	40.901	40.901	39.301	40.901	41.201	41.201	41.201	41.201	41.201	41.101	40.801	41.301	41.701	41.701	42.001	41.701	42.401	42.801	42.801	42.801	39.601	41.801	41.801	42.101	42.101	41.701	41.301	41.301	40.101	41.501	37.701	37.501	41.601	40.801	41.701	41.701	41.101
KT732797_Gemycircularvirus_Pacific_flying_fox_faeces_associated_gemycircularvirus_5	36.001	39.501	40.001	39.101	39.101	39.101	40.801	40.501	40.501	39.501	38.901	39.301	39.301	39.301	37.401	39.001	39.301	39.301	39.301	39.301	39.301	39.601	39.301	39.401	39.901	39.901	40.201	39.901	40.201	41.001	41.001	41.001	39.201	41.001	41.001	41.001	41.301	39.901	39.201	39.601	40.801	38.201	40.201	40.301	41.901	42.901	42.101	42.101	41.801
KY230614_Gemycircularvirus_Bemisia_associated_genomovirus_AdO	37.301	37.501	37.601	35.801	35.801	35.801	38.301	37.901	37.901	39.001	38.701	38.201	38.201	38.201	36.301	37.901	38.201	38.201	38.201	38.201	38.201	38.501	38.201	40.201	39.701	39.701	40.001	39.701	41.301	41.101	41.101	41.101	37.701	40.101	40.101	40.401	39.801	40.301	38.901	39.001	37.701	38.301	39.301	39.401	40.501	40.201	39.901	39.901	39.301
MH939396_Gemycircularvirus_Plant_associated_genomovirus_16	36.001	37.501	38.301	36.801	36.801	36.801	37.801	37.501	37.501	40.401	39.101	39.701	39.701	39.701	37.901	39.401	39.701	39.701	39.701	39.701	39.701	41.301	41.001	40.301	40.601	40.601	41.001	40.601	40.101	40.801	40.801	40.801	39.001	41.701	41.701	41.701	41.401	41.601	40.501	40.601	39.801	38.501	38.601	38.901	42.801	41.201	42.101	42.101	41.501
JQ412056_Gemycircularvirus_Cassava_associated_cicular_DNA_virus	39.001	39.901	40.101	38.401	38.401	38.401	39.101	38.801	38.801	40.401	39.901	40.301	40.301	40.301	39.001	40.301	40.301	40.301	40.301	40.301	40.301	40.001	39.701	40.601	40.501	40.501	40.501	40.101	40.301	40.101	40.101	40.101	37.901	39.901	39.901	39.301	39.901	40.101	39.801	40.101	39.601	39.001	38.601	38.001	41.501	41.401	40.101	40.101	40.401
JQ412057_Gemycircularvirus_Cassava_associated_cicular_DNA_virus	38.401	39.901	40.101	38.401	38.401	38.401	38.801	38.401	38.401	40.401	39.901	40.301	40.301	40.301	39.001	40.301	40.301	40.301	40.301	40.301	40.301	40.001	39.701	40.601	40.501	40.501	40.501	40.101	40.301	40.101	40.101	40.101	37.901	39.901	39.901	39.301	39.901	40.101	39.801	40.101	39.601	39.001	39.201	38.701	41.501	41.401	40.101	40.101	40.401
MH939380_Gemycircularvirus_Plant_associated_genomovirus_15	37.301	40.301	40.801	38.701	38.701	38.701	40.701	40.401	40.401	42.301	40.101	40.301	40.301	40.301	39.001	40.301	39.901	39.901	39.901	39.901	39.901	40.601	40.301	42.801	42.301	42.301	42.601	42.301	42.801	42.601	42.901	42.901	39.801	41.801	41.801	41.201	41.801	42.301	41.701	42.001	42.101	37.701	40.101	40.801	43.001	41.801	40.601	40.601	40.901
KT862253_Gemycircularvirus_Faeces_associated_gemycircularvirus_22	37.001	36.901	37.301	37.101	37.101	37.101	38.001	37.701	37.701	41.401	40.201	40.301	40.301	40.601	39.701	40.601	40.301	40.301	40.301	40.301	40.301	38.501	38.101	39.701	39.201	39.201	39.501	39.201	39.001	38.901	39.201	39.201	36.701	37.601	37.601	37.601	37.601	38.601	37.901	37.301	38.301	38.501	38.701	39.301	41.001	40.701	40.701	40.701	40.401
MH545503_Gemycircularvirus_Spider_associated_circular_virus_1	35.101	36.401	36.401	36.401	36.401	36.401	37.001	36.701	36.701	37.701	37.701	37.701	37.701	37.701	38.401	38.401	37.401	37.401	37.401	37.401	37.401	37.001	36.701	37.801	37.501	37.501	37.801	37.501	39.401	39.401	39.101	39.101	35.201	39.101	39.101	38.401	37.501	39.401	38.501	39.401	39.201	35.301	37.201	37.201	39.201	39.901	38.501	38.501	38.801
MH545504_Gemycircularvirus_Spider_associated_circular_virus_1	36.701	41.001	41.601	40.001	40.001	40.001	41.801	41.501	41.501	44.701	42.401	42.601	42.601	42.601	41.301	42.601	42.301	42.301	42.301	42.301	42.301	41.301	41.001	42.901	42.401	42.401	42.801	42.401	42.901	42.801	42.401	42.401	40.301	41.801	41.801	41.201	41.801	42.801	41.701	41.201	40.801	36.101	41.301	41.301	40.101	41.501	40.901	40.901	41.201
MH545505_Gemycircularvirus_Spider_associated_circular_virus_1	37.001	41.301	41.901	40.301	40.301	40.301	42.201	41.801	41.801	45.001	42.801	43.201	43.201	43.201	41.901	43.201	42.901	42.901	42.901	42.901	42.901	42.001	41.701	43.201	43.101	43.101	43.401	43.101	43.201	43.401	43.101	43.101	40.901	42.401	42.401	41.801	42.401	43.401	42.401	41.801	41.501	36.401	42.001	41.601	40.701	42.101	41.501	41.501	41.801
MH545506_Gemycircularvirus_Spider_associated_circular_virus_2	32.801	37.201	37.201	36.201	36.201	36.201	34.001	33.701	33.701	38.101	38.101	37.701	37.701	37.701	37.001	37.701	37.401	37.401	37.401	37.401	37.401	37.401	37.001	38.401	38.101	38.101	38.401	38.101	38.401	38.401	38.401	38.401	35.401	39.501	39.501	39.101	39.501	38.401	38.301	39.001	37.001	35.101	38.001	36.801	41.001	40.001	39.301	39.301	39.701
MH939377_Gemycircularvirus_Plant_associated_genomovirus_15	37.301	39.401	39.901	37.901	37.901	37.901	39.201	38.901	38.901	40.801	39.601	39.701	39.701	39.701	38.801	39.701	39.401	39.401	39.401	39.401	39.401	39.701	39.401	41.601	41.201	41.201	41.501	41.201	41.301	41.201	41.501	41.501	38.701	41.001	41.001	40.301	41.001	40.801	40.801	41.201	40.301	36.601	41.001	40.801	42.201	41.201	40.601	40.601	40.901
MH939378_Gemycircularvirus_Plant_associated_genomovirus_15	37.501	39.901	40.501	38.401	38.401	38.401	39.701	39.401	39.401	41.301	40.101	40.301	40.301	40.301	39.001	40.301	39.901	39.901	39.901	39.901	39.901	40.301	39.901	42.101	41.701	41.701	42.001	41.701	41.801	41.701	42.001	42.001	39.201	41.501	41.501	40.801	41.501	41.301	41.301	41.701	40.801	37.101	41.501	41.301	42.701	41.701	41.101	41.101	41.401
MH939379_Gemycircularvirus_Plant_associated_genomovirus_15	37.501	39.901	40.501	38.401	38.401	38.401	39.701	39.401	39.401	41.301	40.101	40.301	40.301	40.301	39.001	40.301	39.901	39.901	39.901	39.901	39.901	40.301	39.901	42.101	41.701	41.701	42.001	41.701	41.801	41.701	42.001	42.001	39.201	41.501	41.501	40.801	41.501	41.301	41.301	41.701	40.801	37.101	41.501	41.301	42.701	41.701	41.101	41.101	41.401
MG641197_Gemycircularvirus_Lynx_canadensis_faeces_associated_genomovirus_CL1_148	33.001	38.201	38.701	37.601	37.601	37.601	36.701	36.301	36.301	36.901	36.101	36.201	36.201	36.201	35.501	36.201	36.201	36.201	36.201	36.201	36.201	35.801	36.501	36.301	36.401	36.401	36.401	36.101	36.301	36.101	36.801	36.801	33.901	37.701	37.701	37.101	37.701	36.801	37.101	37.401	37.901	34.101	36.601	37.601	39.901	42.001	39.201	39.201	38.901
JX185429_Gemycircularvirus_Dragonfly_associated_circular_virus_2	40.101	40.101	40.301	39.401	39.401	39.401	41.201	40.901	40.901	42.301	42.801	43.301	43.301	42.901	41.701	42.901	43.301	43.301	43.301	43.301	43.301	43.301	42.901	42.801	43.201	43.201	43.501	43.201	43.101	43.501	43.501	42.901	41.001	42.701	42.701	42.401	42.401	43.201	42.901	42.901	41.301	38.301	39.301	39.501	42.101	41.301	41.001	41.001	41.301
MH545497_Gemycircularvirus_Bark_beetle_associated_circular_virus_1	40.401	40.401	40.601	40.701	40.701	40.701	41.601	41.201	41.201	43.801	44.401	44.601	44.601	44.201	42.901	44.201	44.601	44.601	44.601	44.601	44.601	44.601	44.201	43.101	43.201	43.201	43.501	43.201	42.801	42.901	42.901	42.301	41.001	42.401	42.401	42.101	42.401	42.901	42.601	42.601	42.601	40.001	40.001	39.801	41.201	41.601	41.401	41.401	41.701
MF327560_Gemycircularvirus_Giant_panda_associated_gemycircularvirus	37.101	40.401	40.601	40.701	40.701	40.701	41.301	40.901	40.901	42.101	41.901	42.601	42.601	42.301	40.701	42.301	42.601	42.601	42.601	42.601	42.601	42.401	42.101	41.201	41.901	41.901	42.601	42.301	41.901	42.701	42.701	42.101	39.701	42.101	42.101	41.701	41.701	42.601	41.901	41.901	43.501	40.301	39.301	40.301	40.801	41.501	38.901	38.901	39.201
MF327563_Gemycircularvirus_Giant_panda_associated_gemycircularvirus	37.401	40.101	40.301	40.701	40.701	40.701	41.301	40.901	40.901	42.101	41.901	42.601	42.601	42.301	40.701	42.301	42.601	42.601	42.601	42.601	42.601	42.401	42.101	40.801	41.601	41.601	42.301	41.901	41.601	42.401	42.401	41.701	39.401	41.401	41.401	41.101	41.101	42.301	41.601	41.601	43.101	40.301	39.301	39.901	40.201	41.101	38.601	38.601	38.901
MH047858_Gemycircularvirus_Euphorbia_heterophylla_associated_gemycircularvirus	38.701	40.301	39.301	39.301	39.301	39.301	39.101	38.801	38.801	43.401	43.401	43.401	43.401	43.401	42.101	43.401	43.401	43.401	43.401	43.401	43.401	42.701	42.101	41.801	41.801	41.801	41.801	41.501	41.801	41.801	42.101	42.101	39.901	42.601	42.601	42.601	42.301	42.501	42.501	42.501	43.401	38.001	39.701	39.801	41.801	40.701	41.001	41.001	40.701
KM598385_Gemycircularvirus_Odonata_associated_gemycircularvirus_1	31.701	33.201	34.001	33.201	33.201	33.201	32.901	32.601	32.601	36.001	36.401	36.201	36.201	36.201	36.801	36.201	36.201	36.201	36.201	36.201	36.201	36.501	36.201	34.801	34.601	35.001	34.601	34.301	34.801	35.001	35.001	35.001	32.801	35.301	35.301	35.601	35.001	35.001	34.301	34.701	36.201	32.701	33.601	33.201	34.901	38.401	38.401	38.401	38.401
KM598386_Gemycircularvirus_Odonata_associated_gemycircularvirus_1	31.701	33.201	34.001	33.201	33.201	33.201	32.901	32.601	32.601	36.001	36.401	36.201	36.201	36.201	36.801	36.201	36.201	36.201	36.201	36.201	36.201	36.501	36.201	34.801	34.601	35.001	34.601	34.301	34.801	35.001	35.001	35.001	32.801	35.301	35.301	35.601	35.001	35.001	34.301	34.701	36.201	32.701	33.901	33.601	35.201	38.701	38.701	38.701	38.701
MG641201_Gemycircularvirus_Lynx_canadensis_faeces_associated_genomovirus_CL5_48	38.301	40.601	39.001	40.601	40.601	40.601	38.001	38.001	38.001	42.301	42.301	41.401	41.401	41.401	40.101	41.401	41.401	41.401	41.401	41.401	41.401	41.801	41.401	42.001	41.601	41.601	41.601	41.301	41.101	40.701	41.001	41.001	40.201	40.001	40.001	39.301	40.301	40.201	40.301	40.601	42.001	38.901	40.201	39.701	41.601	41.501	40.501	40.501	40.801
MG641204_Gemycircularvirus_Alces_alces_faeces_associated_genomovirus_MP84	38.501	38.601	38.601	38.601	38.601	38.601	38.001	38.001	38.001	40.901	40.301	40.001	40.001	39.701	38.401	39.701	40.001	40.001	40.001	40.001	40.001	39.701	39.001	38.601	38.801	38.801	39.101	38.801	38.401	38.701	38.701	38.701	37.701	39.501	39.501	39.501	39.501	39.301	38.701	39.001	41.001	38.601	38.601	38.401	41.601	41.401	41.401	41.401	41.101
MG641206_Gemycircularvirus_Alces_alces_faeces_associated_genomovirus_MP146	38.101	38.601	38.601	38.601	38.601	38.601	38.001	38.001	38.001	40.701	39.701	39.401	39.401	39.101	37.801	39.101	39.401	39.401	39.401	39.401	39.401	39.101	38.401	38.501	38.701	38.701	39.001	38.701	38.201	38.601	38.601	38.601	37.601	39.301	39.301	39.301	39.301	39.201	38.601	38.901	40.701	38.601	37.601	37.401	41.601	41.401	41.401	41.401	41.101
KT732792_Gemycircularvirus_Pacific_flying_fox_faeces_associated_gemycircularvirus_2	35.701	38.601	38.801	37.001	37.001	37.001	38.601	38.601	38.601	37.901	37.901	38.001	38.001	38.001	37.001	38.001	38.301	38.301	38.301	38.301	38.301	38.001	38.001	37.001	37.501	37.501	37.801	37.801	37.101	37.901	38.501	38.501	36.501	36.901	36.901	36.901	37.301	37.501	36.801	36.501	41.101	37.501	41.901	39.101	38.301	39.601	39.001	39.001	38.401
KT732793_Gemycircularvirus_Pacific_flying_fox_faeces_associated_gemycircularvirus_2	35.401	38.301	38.401	37.001	37.001	37.001	38.601	38.601	38.601	37.901	37.901	38.001	38.001	38.001	37.001	38.001	38.301	38.301	38.301	38.301	38.301	38.001	38.001	37.001	37.501	37.501	37.801	37.801	37.101	37.901	38.501	38.501	36.501	36.901	36.901	36.901	37.301	37.501	36.801	36.501	40.401	37.501	41.901	38.801	38.301	39.301	39.001	39.001	38.401
KF371636_Gemycircularvirus_Faecal_associated_gemycircularvirus_6	34.801	35.601	36.001	35.901	35.901	35.901	38.601	38.901	38.901	34.901	35.601	35.401	35.401	35.401	34.501	35.401	35.401	35.401	35.401	35.401	35.401	34.801	34.501	37.001	36.801	36.801	37.101	36.801	37.001	37.101	37.401	37.401	35.501	36.901	36.901	36.301	36.901	37.401	36.501	36.801	34.601	33.901	34.001	34.101	36.501	37.001	37.001	37.001	36.701
KP263547_Gemycircularvirus_Mongoose_feces_associated_gemycircularvirus_d	35.501	37.901	37.601	39.101	39.101	39.101	38.501	38.501	38.501	37.901	37.101	37.601	37.601	37.601	36.901	37.601	37.601	37.601	37.601	37.601	37.601	38.601	38.301	35.801	36.201	36.201	36.501	36.201	35.401	35.801	35.801	35.801	34.401	36.901	36.901	38.901	37.301	36.501	36.701	37.301	37.801	35.601	31.901	34.001	37.101	36.101	36.301	36.301	36.001
MG571101_Gemycircularvirus_Bark_beetle_associated_genomovirus_5	38.501	39.101	38.801	37.501	37.501	37.501	38.101	38.501	38.501	36.801	36.201	36.301	36.301	36.301	35.401	36.301	36.301	36.301	36.301	36.301	36.301	36.901	36.601	38.901	39.001	39.001	38.701	38.301	39.201	39.001	39.601	39.601	36.801	38.101	38.101	37.801	38.101	39.001	38.401	39.301	37.501	36.301	34.901	34.601	37.501	37.001	37.001	37.001	36.701
MH545510_Gemycircularvirus_Sierra_dome_spider_associated_circular_virus_1	34.601	34.501	34.801	33.901	33.901	33.901	35.701	35.701	35.701	33.901	34.201	34.201	34.201	34.201	33.201	34.201	34.201	34.201	34.201	34.201	34.201	34.901	34.501	35.001	35.001	35.001	34.601	34.301	34.601	34.301	34.001	34.001	33.101	33.701	33.701	33.701	33.701	34.001	33.401	34.001	36.501	37.301	33.801	34.201	35.701	34.301	35.001	35.001	34.601
KT862249_Gemycircularvirus_Faeces_associated_gemycircularvirus_16	40.501	39.701	39.901	38.101	38.101	38.101	39.901	39.901	39.901	36.901	37.201	38.001	38.001	38.001	36.701	38.001	38.001	38.001	38.001	38.001	38.001	38.301	38.001	35.801	36.501	36.501	36.501	36.201	35.501	36.301	36.901	36.901	35.001	35.401	35.401	35.101	35.401	36.301	36.001	36.001	38.101	37.701	37.701	37.901	38.801	39.501	38.901	38.901	38.601
KT862251_Gemycircularvirus_Faeces_associated_gemycircularvirus_16	39.201	39.101	39.301	37.001	37.001	37.001	38.001	38.001	38.001	36.301	36.601	37.301	37.301	37.301	36.101	37.301	37.301	37.301	37.301	37.301	37.301	37.701	37.301	35.501	36.201	36.201	36.201	35.901	35.201	36.001	36.601	36.601	34.701	36.101	36.101	35.801	36.101	36.001	35.301	35.301	37.501	37.001	38.401	39.201	37.501	39.001	38.401	38.401	38.101
MF173067_Gemycircularvirus_Tick_associated_genomovirus_3	38.801	37.901	38.401	35.701	35.701	35.701	37.401	37.401	37.401	36.301	36.001	36.701	36.701	36.701	35.501	36.701	36.701	36.701	36.701	36.701	36.701	37.101	36.701	36.001	36.301	36.301	36.301	36.001	35.201	35.701	36.001	36.001	34.801	35.801	35.801	35.801	35.801	36.001	35.401	35.401	36.601	36.401	35.901	36.601	36.401	37.501	37.501	37.501	37.101
MF173065_Gemycircularvirus_Tick_associated_genomovirus_1	37.901	39.501	39.701	37.301	37.301	37.301	38.101	38.101	38.101	37.201	37.601	38.301	38.301	38.301	37.101	38.301	38.301	38.301	38.301	38.301	38.301	38.301	38.001	37.101	37.801	37.801	38.101	37.801	36.401	37.501	37.201	37.201	36.301	38.601	38.601	38.601	38.601	37.801	36.901	37.201	39.001	37.101	36.501	37.901	39.101	39.901	39.601	39.601	39.201
KF371637_Gemycircularvirus_Faecal_associated_gemycircularvirus_5	34.101	37.301	37.301	37.601	37.601	37.601	34.701	35.001	35.001	35.101	34.401	35.101	35.101	35.101	34.501	35.101	35.101	35.101	35.101	35.101	35.101	35.501	35.501	36.701	37.501	37.801	37.201	36.901	36.401	37.201	37.501	37.501	35.701	37.301	37.301	37.001	37.601	36.901	36.501	36.901	36.601	35.701	37.201	35.601	37.201	39.201	39.201	39.201	38.901
MF327565_Gemycircularvirus_Giant_panda_associated_gemycircularvirus	35.001	36.301	36.501	35.301	35.301	35.301	33.001	33.301	33.301	32.801	32.701	32.801	32.801	32.801	32.201	32.801	32.801	32.801	32.801	32.801	32.801	33.101	32.501	36.601	36.701	36.701	36.101	35.801	36.301	36.101	36.401	36.401	34.901	37.201	37.201	36.901	37.501	36.401	36.101	36.401	35.601	35.001	38.501	37.201	39.401	41.101	41.101	41.101	40.801
KT862242_Gemycircularvirus_Faeces_associated_gemycircularvirus_17	33.801	33.901	34.801	32.801	32.801	32.801	34.501	34.801	34.801	33.601	34.601	34.701	34.701	34.701	33.801	34.701	34.701	34.701	34.701	34.701	34.701	34.801	34.501	36.501	36.601	36.601	36.301	36.001	36.201	36.301	36.601	36.601	35.401	36.501	36.501	35.901	37.201	36.701	36.101	36.101	32.101	34.101	36.101	36.601	35.601	37.601	37.601	37.601	37.001
KY214442_Gemycircularvirus_Lupine_feces_associated_gemycircularvirus_2	33.401	34.201	35.101	34.001	34.001	34.001	35.101	35.501	35.501	34.801	35.401	35.601	35.601	35.601	34.601	35.601	35.601	35.601	35.601	35.601	35.601	36.301	36.001	37.401	37.501	37.501	37.201	36.901	37.101	37.201	37.501	37.501	35.801	37.401	37.401	37.101	37.701	37.601	36.401	37.001	33.701	34.801	37.401	36.901	37.101	37.101	37.501	37.501	36.901
KY214443_Gemycircularvirus_Lupine_feces_associated_gemycircularvirus_1	33.401	33.901	34.801	33.601	33.601	33.601	34.801	35.101	35.101	34.501	35.101	35.201	35.201	35.201	34.301	35.201	35.201	35.201	35.201	35.201	35.201	36.001	35.701	37.101	37.201	37.201	36.901	36.501	36.701	36.901	37.201	37.201	35.401	37.101	37.101	36.801	37.401	37.301	36.101	36.701	33.301	34.801	37.101	36.601	36.801	36.801	37.201	37.201	36.601
KY302866_Gemycircularvirus_Gemycircularvirus_sp.	36.201	35.401	37.501	34.401	34.401	34.401	36.801	37.101	37.101	33.701	34.701	35.201	35.201	35.201	34.501	35.201	35.501	35.501	35.501	35.501	35.501	34.801	33.401	37.101	37.201	37.201	36.901	36.601	37.201	36.901	37.201	37.201	35.701	36.401	36.401	35.701	36.401	37.201	36.901	36.901	34.601	33.901	38.501	37.701	37.501	37.501	37.501	37.501	37.501
KY302867_Gemycircularvirus_Gemycircularvirus_sp.	35.301	35.401	37.501	34.401	34.401	34.401	36.801	37.101	37.101	33.101	34.201	34.601	34.601	34.601	34.001	34.601	34.901	34.901	34.901	34.901	34.901	34.301	32.901	36.501	36.701	36.701	36.301	36.001	36.701	36.301	36.701	36.701	35.701	35.801	35.801	35.201	35.801	36.701	36.301	36.301	34.601	33.901	38.501	37.701	37.501	37.501	37.501	37.501	37.501
KT598248_Gemycircularvirus_Soybean_leaf_associated_gemycircularvirus_1	34.501	36.801	36.301	37.801	37.801	37.801	37.401	37.401	37.401	38.601	37.001	37.101	37.101	37.501	36.501	37.501	37.101	37.101	37.101	37.101	37.101	38.101	37.501	39.201	39.001	39.001	39.001	38.701	39.201	39.401	39.701	39.701	37.201	39.401	39.401	39.001	38.701	38.601	38.601	38.601	36.701	36.101	35.301	35.401	37.101	38.801	38.201	38.201	37.901
KF371638_Gemycircularvirus_Faecal_associated_gemycircularvirus_4	35.001	40.601	41.101	41.101	41.101	41.101	38.001	38.001	38.001	39.701	40.101	40.601	40.601	40.601	39.301	40.301	40.601	40.601	40.601	40.601	40.601	40.601	39.901	43.001	42.701	42.701	42.401	42.101	42.401	42.101	42.401	42.401	39.601	41.101	40.801	42.401	41.801	41.001	41.001	41.001	41.601	36.901	39.701	39.901	40.701	41.501	41.801	41.801	41.801
KT862241_Gemycircularvirus_Faeces_associated_gemycircularvirus_4	36.601	40.301	40.501	40.901	40.901	40.901	38.001	38.001	38.001	39.401	40.101	40.301	40.301	40.301	39.001	39.901	40.301	40.301	40.301	40.301	40.301	40.301	39.601	42.301	42.401	42.401	42.101	41.801	41.601	41.801	42.101	42.101	39.301	40.801	40.501	42.001	41.501	40.701	40.701	40.701	40.901	37.401	39.401	39.501	39.901	40.401	40.801	40.801	40.801
MF327568_Gemycircularvirus_Giant_panda_associated_gemycircularvirus	35.701	39.101	39.201	39.101	39.101	39.101	37.901	37.901	37.901	39.601	40.301	40.801	40.801	40.801	39.501	40.401	40.801	40.801	40.801	40.801	40.801	40.601	39.901	41.601	42.101	42.101	42.301	42.001	41.501	42.001	42.301	42.301	39.001	40.801	40.501	42.001	41.501	40.901	41.301	41.301	40.601	40.201	41.301	41.801	39.501	40.101	40.401	40.401	40.401
KF371639_Gemycircularvirus_Faecal_associated_gemycircularvirus_3	33.901	41.201	41.801	42.501	42.501	42.501	41.501	41.501	41.501	40.301	39.801	40.301	40.301	40.301	39.001	39.901	40.301	40.301	40.301	40.301	40.301	40.801	40.101	43.501	43.201	43.201	43.201	42.901	43.101	42.901	43.201	43.201	41.601	41.601	41.301	42.801	42.201	41.801	41.501	41.501	43.101	38.401	40.501	39.701	40.001	41.201	41.501	41.501	41.501
KF371641_Gemycircularvirus_Faecal_associated_gemycircularvirus_1c	30.501	37.001	37.101	37.401	37.401	37.401	36.001	36.001	36.001	34.301	35.001	34.801	34.801	34.801	35.101	34.801	34.801	34.801	34.801	34.801	34.801	35.101	34.501	38.101	38.401	38.401	38.401	38.101	38.101	38.401	38.701	38.701	36.901	37.101	36.801	37.101	37.801	37.301	37.001	37.001	36.601	34.201	36.001	35.201	34.801	35.801	35.801	35.801	36.201
KF371642_Gemycircularvirus_Faecal_associated_gemycircularvirus_1b	34.401	41.201	41.501	41.601	41.601	41.601	41.001	41.001	41.001	39.301	39.701	40.101	40.101	40.101	38.901	39.801	40.101	40.101	40.101	40.101	40.101	40.101	39.501	42.201	42.601	42.601	42.601	42.301	42.201	42.601	42.901	42.901	41.101	41.301	41.001	41.601	42.001	41.501	41.201	41.201	40.601	38.101	38.901	38.701	39.401	39.801	40.401	40.401	40.401
KF371643_Gemycircularvirus_Faecal_associated_gemycircularvirus_1a	32.701	40.401	41.001	41.401	41.401	41.401	40.501	40.501	40.501	39.101	39.201	39.601	39.601	39.601	38.401	39.301	39.601	39.601	39.601	39.601	39.601	39.601	39.001	41.701	41.501	41.501	41.501	41.101	41.401	41.101	41.501	41.501	39.601	40.401	40.101	40.701	41.001	40.401	41.001	41.001	41.201	38.201	40.001	40.001	39.201	40.601	40.901	40.901	40.901
KF371640_Gemycircularvirus_Faecal_associated_gemycircularvirus_2	34.201	41.601	42.201	41.601	41.601	41.601	39.701	39.701	39.701	41.301	41.201	41.601	41.601	41.601	40.401	41.301	41.601	41.601	41.601	41.601	41.601	41.501	40.901	41.901	42.001	42.001	42.301	42.001	42.201	42.301	42.601	42.601	39.501	41.101	41.101	42.401	41.801	41.601	40.701	41.301	41.001	38.301	40.801	41.601	39.001	41.201	41.801	41.801	41.801
MK433238_Blackfly_genomovirus-6_SF02_459	34.401	42.301	42.201	43.201	43.201	43.201	41.101	41.101	41.101	42.001	41.501	41.601	41.601	41.601	40.401	41.301	41.601	41.601	41.601	41.601	41.601	41.501	40.901	41.801	42.001	42.001	42.301	42.001	42.101	42.301	42.601	42.601	39.201	41.101	40.801	42.401	41.501	41.601	40.701	41.301	41.601	40.801	43.401	41.901	42.101	43.101	43.401	43.401	43.401
KY308268_Gemycircularvirus_Thrips_associated_genomovirus_1	37.701	37.101	37.301	38.301	38.301	38.301	38.201	38.501	38.501	36.901	37.001	37.101	37.101	37.101	35.801	36.801	37.101	37.101	37.101	37.101	37.101	37.301	37.001	39.401	39.501	39.501	39.301	39.001	39.501	39.601	39.601	39.601	37.501	39.201	38.801	40.301	39.501	37.501	38.401	38.401	39.501	35.801	39.001	39.301	39.901	40.301	39.701	39.701	39.401
MG917675_Gemycircularvirus_Termite_associated_circular_virus_2	36.101	37.301	37.101	37.801	37.801	37.801	38.201	38.201	38.201	39.701	39.701	38.901	38.901	38.901	38.301	38.601	38.901	38.901	38.901	38.901	38.901	39.501	39.701	41.201	40.301	40.301	39.701	39.301	40.201	39.001	39.001	39.001	37.501	39.001	39.001	39.201	38.701	38.601	40.501	40.101	39.201	37.601	40.301	40.801	41.401	42.501	41.901	41.901	41.901
MH545502_Gemycircularvirus_Termite_associated_circular_virus_2	36.101	37.301	37.101	37.801	37.801	37.801	38.201	38.201	38.201	39.701	39.701	38.901	38.901	38.901	38.301	38.601	38.901	38.901	38.901	38.901	38.901	39.501	39.701	41.201	40.301	40.301	39.701	39.301	40.201	39.001	39.001	39.001	37.501	39.001	39.001	39.201	38.701	38.601	40.501	40.101	39.201	37.601	40.301	40.801	41.401	42.501	41.901	41.901	41.901
MF327561_Gemycircularvirus_Giant_panda_associated_gemycircularvirus	37.101	38.201	38.301	38.001	38.001	38.001	37.501	37.501	37.501	39.401	38.201	38.601	38.601	38.601	37.701	38.301	38.601	38.601	38.601	38.601	38.601	38.901	38.301	38.501	39.001	39.001	39.001	38.701	38.901	39.001	39.001	39.001	36.201	39.001	39.001	39.001	39.301	38.201	39.501	39.801	39.501	35.601	40.601	39.701	40.301	41.101	41.101	41.101	40.801
MF327562_Gemycircularvirus_Giant_panda_associated_gemycircularvirus	37.101	38.201	38.301	38.001	38.001	38.001	37.501	37.501	37.501	39.401	38.201	38.601	38.601	38.601	37.701	38.301	38.601	38.601	38.601	38.601	38.601	38.901	38.301	38.501	39.001	39.001	39.001	38.701	38.901	39.001	39.001	39.001	36.201	39.001	39.001	39.001	39.301	38.201	39.501	39.801	39.501	35.601	40.601	39.701	40.301	41.101	41.101	41.101	40.801
KJ641719_unclassified_Genomoviridae_Bat_circovirus	36.501	40.501	41.101	40.001	40.001	40.001	41.301	41.301	41.301	41.001	41.401	41.601	41.601	41.601	40.301	41.201	41.601	41.601	41.601	41.601	41.601	41.401	41.001	41.701	41.901	41.901	41.901	41.501	41.401	41.501	41.901	41.901	38.301	39.501	39.501	39.301	39.501	41.401	40.401	40.701	41.701	40.101	43.401	42.201	39.601	41.001	41.301	41.301	40.701
KT253577_Gemycircularvirus_Poaceae_associated_gemycircularvirus_1	36.401	41.201	43.101	41.401	41.401	41.401	40.101	40.101	40.101	40.301	41.701	42.401	42.401	41.101	40.201	41.101	42.801	42.801	42.801	42.801	42.801	43.901	43.201	43.301	43.301	43.301	43.601	43.301	42.801	43.101	43.501	43.501	40.401	42.201	42.201	42.901	42.901	42.001	43.001	43.001	44.101	36.301	39.801	39.901	41.601	42.401	43.001	43.301	42.701
KT253578_Gemycircularvirus_Poaceae_associated_gemycircularvirus_1	36.401	41.201	43.101	41.401	41.401	41.401	40.101	40.101	40.101	40.301	41.701	42.401	42.401	41.101	40.201	41.101	42.801	42.801	42.801	42.801	42.801	43.901	43.201	43.301	43.301	43.301	43.601	43.301	42.801	43.101	43.501	43.501	40.401	42.201	42.201	42.901	42.901	42.001	43.001	43.001	44.101	36.301	39.801	39.901	41.601	42.401	43.001	43.301	42.701
KT253579_Gemycircularvirus_Poaceae_associated_gemycircularvirus_1	36.401	41.201	43.101	41.401	41.401	41.401	40.101	40.101	40.101	40.301	41.701	42.401	42.401	41.101	40.201	41.101	42.801	42.801	42.801	42.801	42.801	43.901	43.201	43.301	43.301	43.301	43.601	43.301	42.801	43.101	43.501	43.501	40.401	42.201	42.201	42.901	42.901	42.001	43.001	43.001	44.101	36.301	39.801	39.901	41.601	42.401	43.001	43.301	42.701
KT732794_Gemycircularvirus_Pacific_flying_fox_faeces_associated_gemycircularvirus_3	36.701	39.401	38.801	39.501	39.501	39.501	37.601	37.601	37.601	40.901	41.601	41.301	41.301	41.301	40.401	41.301	41.301	41.301	41.301	41.301	41.301	41.001	40.301	42.201	41.901	41.901	42.901	42.501	43.201	43.201	43.501	43.201	38.401	41.201	40.901	41.601	41.201	42.101	42.101	41.701	44.001	41.301	42.201	42.301	42.001	43.301	43.601	43.601	43.001
MH939427_Gemycircularvirus_Plant_associated_genomovirus_13	36.501	41.301	41.101	40.301	40.301	40.301	39.501	39.501	39.501	41.201	40.901	41.601	41.601	41.601	41.001	41.601	41.601	41.601	41.601	41.601	41.601	41.301	40.701	41.001	41.801	41.801	42.701	42.401	42.701	43.801	43.501	43.201	38.701	42.901	42.501	43.201	43.201	42.401	42.701	42.701	43.001	42.501	39.801	41.401	39.601	42.901	42.301	42.601	42.001
MH939434_Gemycircularvirus_Plant_associated_genomovirus_13	33.301	37.401	37.001	36.401	36.401	36.401	38.101	38.101	38.101	38.101	38.701	38.401	38.401	38.401	37.701	38.401	38.401	38.401	38.401	38.401	38.401	38.401	37.701	39.101	38.701	38.701	39.701	39.401	40.901	40.901	40.501	40.201	35.501	39.901	39.501	40.201	40.201	39.401	39.701	39.701	41.701	38.901	39.501	39.501	38.401	41.001	39.701	40.001	39.301
KT862248_Gemycircularvirus_Faeces_associated_gemycircularvirus_18	36.501	39.901	40.101	37.701	37.701	37.701	37.501	37.501	37.501	40.401	41.101	41.301	41.301	41.301	40.301	41.301	41.601	41.601	41.601	41.601	41.601	41.301	40.601	41.101	41.201	41.201	41.901	41.501	41.401	41.901	41.501	41.501	39.101	40.401	40.101	40.601	40.801	40.801	40.801	41.101	41.401	40.801	41.201	40.301	39.901	42.501	41.501	41.501	41.201
KT862250_Gemycircularvirus_Faeces_associated_gemycircularvirus_19	35.201	37.201	38.501	37.401	37.401	37.401	38.501	38.501	38.501	38.901	40.601	40.101	40.101	40.101	38.801	40.101	40.101	40.101	40.101	40.101	40.101	40.401	40.401	41.001	40.501	40.501	41.101	40.801	41.601	41.501	41.101	40.801	38.401	40.301	40.301	40.601	40.601	40.501	39.901	40.201	40.201	36.401	39.801	39.301	38.201	37.701	37.401	37.701	37.101
MF327567_Gemycircularvirus_Giant_panda_associated_gemycircularvirus	35.501	40.201	41.301	38.901	38.901	38.901	38.701	38.701	38.701	39.401	40.401	40.201	40.201	40.201	39.201	40.201	40.201	40.201	40.201	40.201	40.201	39.901	39.201	41.701	41.501	41.901	42.201	41.901	41.701	41.901	41.901	41.901	39.401	41.201	40.901	41.101	41.501	41.401	41.101	41.401	40.601	38.101	39.001	38.901	40.501	42.001	41.701	42.001	41.401
MH939452_Gemycircularvirus_Plant_associated_genomovirus_14	34.301	41.001	40.601	39.901	39.901	39.901	38.201	38.501	38.501	39.801	40.501	40.901	40.901	40.901	40.001	40.901	40.901	40.901	40.901	40.901	40.901	40.601	40.301	41.501	42.001	42.301	42.001	41.601	41.201	42.001	42.001	42.001	40.401	41.301	41.001	41.201	41.601	40.901	40.901	41.201	39.801	36.001	39.401	40.101	41.601	40.501	39.601	39.601	39.901
MK433236_Blackfly_genomovirus-4_SF02_836	36.701	39.601	39.701	38.601	38.601	38.601	36.901	36.901	36.901	40.101	40.201	41.301	41.301	41.301	40.301	41.301	41.301	41.301	41.301	41.301	41.301	40.601	40.301	41.101	42.201	41.901	42.801	42.501	41.401	42.801	42.501	42.501	40.001	41.501	41.201	41.701	41.901	41.701	41.101	41.401	40.601	37.801	38.601	38.401	39.701	39.801	39.501	39.501	39.201
KT732795_Gemycircularvirus_Pacific_flying_fox_faeces_associated_gemycircularvirus_4	35.701	41.601	41.001	42.001	42.001	42.001	40.801	40.801	40.801	41.801	43.401	42.901	42.901	42.901	41.901	42.901	42.901	42.901	42.901	42.901	42.901	43.201	42.501	45.301	44.801	44.801	45.201	44.801	46.301	45.801	46.101	46.101	42.001	43.501	43.201	43.401	43.901	44.401	44.401	44.401	44.101	39.401	40.801	40.701	40.801	42.301	41.101	41.501	40.801
KY308271_Gemycircularvirus_Thrips_associated_genomovirus_2	36.301	40.801	41.001	40.501	40.501	40.501	40.701	40.701	40.701	42.001	42.401	42.901	42.901	42.901	41.901	42.901	42.901	42.901	42.901	42.901	42.901	43.201	42.501	43.901	44.401	44.401	45.001	44.701	44.901	45.701	46.001	46.001	41.501	43.101	42.801	43.401	43.401	44.201	43.301	43.301	44.201	39.901	42.101	43.201	41.901	43.201	43.201	43.201	42.901
KT732796_Gemycircularvirus_Pacific_flying_fox_faeces_associated_gemycircularvirus_4	34.701	41.301	40.701	41.101	41.101	41.101	40.501	40.501	40.501	41.501	43.401	42.901	42.901	42.901	41.901	42.901	42.901	42.901	42.901	42.901	42.901	43.201	42.501	44.701	44.201	44.501	44.501	44.201	45.701	45.201	45.201	45.201	41.301	42.901	42.601	42.801	43.201	43.701	43.701	43.701	43.201	37.501	40.501	40.701	39.601	40.701	39.901	40.201	39.601
MH939425_Gemycircularvirus_Plant_associated_genomovirus_12	35.001	40.601	41.201	40.601	40.601	40.601	40.201	40.201	40.201	41.501	42.701	42.201	42.201	42.201	41.201	42.201	42.201	42.201	42.201	42.201	42.201	42.301	42.901	43.101	42.901	42.901	43.601	43.301	44.101	43.701	44.101	44.101	40.101	43.401	43.101	43.701	43.701	43.301	42.301	42.601	42.001	38.501	41.501	40.701	40.501	42.501	42.501	42.801	42.101
KM598387_Gemycircularvirus_Odonata_associated_gemycircularvirus_2	34.901	36.101	36.101	35.301	35.301	35.301	36.801	36.501	36.501	37.301	36.401	37.101	37.101	37.101	36.501	36.801	37.401	37.401	37.401	37.401	37.401	36.501	36.501	35.601	36.401	36.401	36.401	36.101	35.601	36.401	36.701	36.701	35.801	36.501	36.501	36.501	36.501	36.701	36.701	37.001	38.101	37.701	40.601	40.701	39.201	40.601	40.901	40.901	40.301
KM598388_Gemycircularvirus_Odonata_associated_gemycircularvirus_2	34.601	35.401	35.801	34.701	34.701	34.701	35.901	35.501	35.501	36.601	35.701	36.501	36.501	36.501	36.501	36.201	36.801	36.801	36.801	36.801	36.801	35.801	35.801	35.601	35.801	35.801	35.801	35.401	35.601	35.801	36.101	36.101	35.101	35.901	35.901	35.901	35.901	36.101	36.101	36.401	37.501	36.401	39.901	40.101	38.601	40.001	40.301	40.301	39.701
MG641198_Gemycircularvirus_Lynx_canadensis_faeces_associated_genomovirus_CL3_128	35.701	38.201	36.601	37.101	37.101	37.101	36.601	36.201	36.201	38.101	37.401	37.701	37.701	37.701	37.401	37.701	37.401	37.401	37.401	37.401	37.401	37.501	36.801	37.701	38.001	38.001	38.001	37.701	38.001	38.301	38.301	38.301	35.801	39.301	39.301	39.301	39.001	38.701	38.301	38.001	39.001	39.501	41.501	42.201	41.201	41.201	40.501	40.501	40.501
KT732801_Gemycircularvirus_Pacific_flying_fox_faeces_associated_gemycircularvirus_8	36.301	39.501	39.301	37.701	37.701	37.701	36.901	36.901	36.901	37.801	37.501	37.401	37.401	37.401	36.501	37.401	37.401	37.401	37.401	37.401	37.401	37.701	37.401	36.401	37.001	37.001	37.301	37.001	36.401	37.301	37.001	37.001	36.101	38.101	37.801	38.001	38.101	37.701	36.701	37.001	37.401	33.101	39.201	40.001	40.801	40.101	40.101	40.101	40.101
KT732802_Gemycircularvirus_Pacific_flying_fox_faeces_associated_gemycircularvirus_8	35.701	39.801	39.601	38.701	38.701	38.701	37.501	37.501	37.501	37.501	37.101	37.401	37.401	37.401	36.501	37.401	37.401	37.401	37.401	37.401	37.401	37.701	37.401	37.101	38.001	38.001	38.301	38.001	37.101	38.001	37.701	37.701	37.001	38.801	38.801	38.701	38.801	38.301	37.401	37.701	38.301	34.701	39.501	40.301	41.101	41.401	41.101	41.101	41.101
KT732803_Gemycircularvirus_Pacific_flying_fox_faeces_associated_gemycircularvirus_9	35.001	40.101	39.701	38.801	38.801	38.801	37.501	37.501	37.501	39.001	38.301	38.701	38.701	38.701	37.701	38.701	38.701	38.701	38.701	38.701	38.701	39.001	38.701	39.401	39.701	39.701	39.701	39.401	39.001	39.401	39.401	39.401	38.701	38.901	38.901	38.301	38.901	39.401	39.101	39.401	39.901	35.901	37.901	39.001	41.601	41.701	41.301	41.301	41.301
MG571087_Gemycircularvirus_Varroa_mite_associated_genomovirus_1	35.401	37.601	37.701	35.401	35.401	35.401	34.501	34.501	34.501	36.201	35.601	35.701	35.701	35.701	34.801	35.701	35.701	35.701	35.701	35.701	35.701	36.101	35.701	35.401	36.701	36.701	36.701	36.401	35.401	35.801	35.801	35.801	35.801	35.601	35.601	35.601	35.601	36.201	35.201	35.501	36.601	32.001	35.701	36.801	39.701	38.401	37.201	37.201	37.201
MG641194_Gemycircularvirus_Lynx_canadensis_faeces_associated_genomovirus_CL1_71	35.101	38.101	38.101	38.101	38.101	38.101	38.401	38.101	38.101	38.601	38.901	38.901	38.901	38.901	37.901	38.901	38.901	38.901	38.901	38.901	38.901	38.901	38.701	37.701	38.401	38.401	38.401	38.101	38.401	38.401	38.701	38.701	36.901	37.901	37.901	37.301	37.901	37.701	38.101	38.401	38.701	36.201	37.401	36.901	39.701	42.101	40.801	40.801	41.201
MG641199_Gemycircularvirus_Lynx_canadensis_faeces_associated_genomovirus_CL4_71	35.101	38.101	38.101	38.101	38.101	38.101	38.401	38.101	38.101	38.601	38.901	38.901	38.901	38.901	37.901	38.901	38.901	38.901	38.901	38.901	38.901	38.901	38.701	37.701	38.401	38.401	38.401	38.101	38.401	38.401	38.701	38.701	36.901	37.901	37.901	37.301	37.901	37.701	38.101	38.401	38.701	36.201	37.401	36.901	39.701	42.101	40.801	40.801	41.201
MG641196_Gemycircularvirus_Lynx_canadensis_faeces_associated_genomovirus_CL1_128	35.101	38.101	38.101	37.201	37.201	37.201	37.401	37.101	37.101	38.301	38.601	38.601	38.601	38.601	37.601	38.601	38.601	38.601	38.601	38.601	38.601	38.601	38.401	38.001	38.701	38.701	38.701	38.401	38.701	38.701	39.001	39.001	37.201	38.501	38.501	38.001	38.501	38.101	38.101	38.401	38.401	35.601	37.101	36.601	40.101	41.801	40.801	40.801	41.201
MG641200_Gemycircularvirus_Lynx_canadensis_faeces_associated_genomovirus_CL4_128	35.201	37.901	37.901	37.301	37.301	37.301	37.201	37.201	37.201	38.401	38.701	38.701	38.701	38.701	37.701	38.701	38.701	38.701	38.701	38.701	38.701	38.701	38.501	38.101	38.801	38.801	38.801	38.501	38.801	38.801	39.201	39.201	37.601	38.601	38.601	38.101	38.601	38.201	38.201	38.501	38.201	36.601	36.901	36.701	40.201	41.901	41.001	41.001	41.301
KT732806_Gemycircularvirus_Pacific_flying_fox_faeces_associated_gemycircularvirus_14	37.201	41.801	41.101	40.001	40.001	40.001	39.801	39.501	39.501	43.101	42.501	42.701	42.701	42.701	41.101	42.401	42.701	42.701	42.701	42.701	42.701	42.401	41.701	43.201	43.501	43.501	43.501	43.201	42.301	42.401	42.801	42.801	41.001	42.901	42.901	42.901	42.901	43.401	42.201	42.801	43.401	36.901	43.201	42.301	43.601	43.801	43.401	43.401	43.101
KT732807_Gemycircularvirus_Pacific_flying_fox_faeces_associated_gemycircularvirus_11	35.801	41.601	40.901	41.901	41.901	41.901	39.401	39.001	39.001	42.901	41.701	42.101	42.101	42.101	40.501	41.701	42.101	42.101	42.101	42.101	42.101	41.701	41.101	42.801	43.101	43.101	43.101	42.801	42.301	42.601	42.601	42.601	40.601	42.101	42.101	42.101	42.101	43.601	42.701	43.301	42.701	36.901	44.301	42.701	42.801	42.901	42.601	42.601	42.301
KT732809_Gemycircularvirus_Pacific_flying_fox_faeces_associated_gemycircularvirus_11	35.501	41.201	40.601	41.601	41.601	41.601	39.001	38.701	38.701	42.501	41.401	41.701	41.701	41.701	40.101	41.401	41.701	41.701	41.701	41.701	41.701	41.401	40.801	42.401	42.801	42.801	42.801	42.401	42.001	42.301	42.301	42.301	40.301	41.801	41.801	41.801	41.801	43.301	42.301	43.001	42.401	36.601	44.001	42.301	43.101	43.201	42.901	42.901	42.601
KT732810_Gemycircularvirus_Pacific_flying_fox_faeces_associated_gemycircularvirus_11	35.501	41.201	40.601	41.601	41.601	41.601	38.401	38.101	38.101	42.501	41.401	41.701	41.701	41.701	40.101	41.401	41.701	41.701	41.701	41.701	41.701	41.401	40.801	42.401	42.801	42.801	42.801	42.401	42.001	42.301	42.301	42.301	40.301	41.801	41.801	41.801	41.801	43.301	42.301	43.001	42.401	36.601	43.601	42.001	42.501	42.601	42.301	42.301	41.901
KT732808_Gemycircularvirus_Pacific_flying_fox_faeces_associated_gemycircularvirus_11	37.201	39.501	38.801	39.201	39.201	39.201	37.301	37.001	37.001	40.801	40.101	40.501	40.501	40.501	38.801	40.101	40.501	40.501	40.501	40.501	40.501	40.101	39.501	41.001	41.301	41.601	41.301	41.001	40.501	40.801	40.401	40.401	38.801	41.301	41.301	41.301	41.301	41.801	40.901	41.501	39.501	34.601	42.201	41.901	40.101	40.101	40.101	40.101	39.101
KT732811_Gemycircularvirus_Pacific_flying_fox_faeces_associated_gemycircularvirus_11	35.401	41.201	41.101	40.301	40.301	40.301	40.101	39.801	39.801	43.001	42.801	43.601	43.601	43.601	42.001	43.301	43.301	43.301	43.301	43.301	43.301	43.301	42.601	43.001	43.601	43.601	44.001	43.601	43.201	44.301	44.301	44.301	41.201	44.801	44.801	44.801	44.501	45.001	43.101	43.701	41.801	35.601	43.201	43.301	41.401	42.101	42.101	42.101	42.501
KT732812_Gemycircularvirus_Pacific_flying_fox_faeces_associated_gemycircularvirus_11	37.201	39.801	39.201	39.501	39.501	39.501	39.201	38.801	38.801	41.701	41.401	41.701	41.701	41.701	40.101	41.401	41.701	41.701	41.701	41.701	41.701	41.401	40.701	41.601	41.901	42.201	41.901	41.601	41.801	42.101	41.601	41.601	39.401	42.201	42.201	42.201	41.901	42.801	41.801	42.401	41.101	34.901	42.101	42.501	41.201	40.101	40.001	40.001	39.001
MK249242_Finch_associated_genomovirus_6_A3N_A	36.701	41.901	41.801	41.301	41.301	41.301	40.801	40.501	40.501	43.401	42.901	43.601	43.601	43.601	41.701	43.301	43.601	43.601	43.601	43.601	43.601	43.301	42.701	42.801	43.701	43.701	43.701	43.401	42.401	43.101	43.101	43.101	41.501	42.601	42.601	42.301	42.601	44.101	43.501	43.801	45.001	37.901	44.801	43.301	43.801	43.101	42.701	42.701	42.401
MK249273_Finch_associated_genomovirus_6_E45N_A	36.701	41.901	41.801	41.301	41.301	41.301	40.801	40.501	40.501	43.401	42.901	43.601	43.601	43.601	41.701	43.301	43.601	43.601	43.601	43.601	43.601	43.301	42.701	42.801	43.701	43.701	43.701	43.401	42.401	43.101	43.101	43.101	41.501	42.601	42.601	42.301	42.601	44.101	43.501	43.801	45.001	37.901	44.801	43.301	43.801	43.101	42.701	42.701	42.401
MH939384_Gemycircularvirus_Plant_associated_genomovirus_11	35.601	39.401	38.901	37.501	37.501	37.501	37.001	36.701	36.701	40.301	39.201	39.701	39.701	39.701	38.701	39.701	39.701	39.701	39.701	39.701	39.701	39.401	39.001	42.301	42.701	42.701	42.701	42.401	42.301	42.701	42.701	42.701	40.301	42.201	42.201	41.201	42.501	42.701	42.101	42.701	42.001	35.401	41.701	41.501	44.001	41.401	41.101	41.101	40.801
MK433241_Blackfly_genomovirus-9_SF02_507	35.501	41.401	41.001	39.801	39.801	39.801	38.801	39.101	39.101	41.901	40.501	41.301	41.301	41.301	40.301	41.301	41.001	41.001	41.001	41.001	41.001	41.001	40.301	41.301	42.101	42.101	41.401	41.101	40.601	41.101	41.101	41.101	40.501	41.901	41.901	41.601	41.901	41.401	42.601	42.101	40.201	34.901	40.801	40.601	41.101	41.501	41.901	41.901	41.501
KT732814_Gemycircularvirus_Pacific_flying_fox_faeces_associated_gemycircularvirus_13	39.001	37.301	36.701	36.601	36.601	36.601	35.701	35.701	35.701	36.901	36.701	37.201	37.201	37.201	35.901	37.201	37.201	37.201	37.201	37.201	37.201	36.901	36.501	37.501	37.501	37.501	37.501	37.201	37.501	37.501	37.801	37.801	37.201	37.701	38.101	37.701	37.701	37.901	37.901	38.601	37.301	36.401	36.901	36.201	39.701	40.201	38.401	38.401	38.101
KR912221_Gemycircularvirus_Gemycircularvirus_gemy_ch_rat1	38.201	38.001	38.401	40.201	40.201	40.201	37.801	38.101	38.101	39.101	40.401	40.601	40.601	40.601	39.701	40.601	40.301	40.301	40.301	40.301	40.301	40.001	39.701	38.801	39.101	39.101	39.401	39.101	38.801	39.401	39.701	39.701	37.901	39.601	39.601	39.901	39.901	39.701	40.401	40.701	40.901	37.301	38.801	38.001	38.001	38.501	38.201	38.201	37.901
KT309029_Gemycircularvirus_Poecile_atricapillus_GI_tract_associated_gemycircularvirus	35.401	38.401	38.901	37.101	37.101	37.101	39.001	39.001	39.001	38.301	38.401	38.201	38.201	38.201	36.601	37.901	38.201	38.201	38.201	38.201	38.201	38.201	37.901	38.501	38.301	38.301	38.301	38.001	38.201	38.001	38.301	38.301	37.301	38.001	37.701	38.001	38.301	37.901	37.201	37.501	37.901	34.901	40.101	41.501	42.201	40.801	40.801	40.801	40.101
MF327569_Gemycircularvirus_Giant_panda_associated_gemycircularvirus	34.601	42.301	41.901	38.401	38.401	38.401	41.201	41.201	41.201	40.801	39.601	40.001	40.001	40.001	38.401	39.701	40.001	40.001	40.001	40.001	40.001	40.001	39.701	40.401	40.901	40.901	40.901	40.601	40.401	40.901	40.601	40.601	39.601	41.701	41.701	42.001	41.701	41.201	39.901	40.301	37.601	38.201	40.901	42.101	40.501	41.101	40.401	40.401	40.101
KT732804_Gemycircularvirus_Pacific_flying_fox_faeces_associated_gemycircularvirus_10	34.201	39.601	39.801	38.501	38.501	38.501	39.001	39.301	39.301	41.001	40.601	41.301	41.301	41.301	39.701	41.001	41.301	41.301	41.301	41.301	41.301	41.301	41.001	39.201	39.901	39.901	39.901	39.601	39.201	39.901	39.601	39.601	39.001	40.101	40.101	40.401	40.101	40.301	38.701	39.001	40.701	35.201	40.501	41.601	41.801	43.401	42.401	42.401	42.401
KT732805_Gemycircularvirus_Pacific_flying_fox_faeces_associated_gemycircularvirus_10	34.501	38.801	39.001	37.901	37.901	37.901	38.001	38.301	38.301	40.001	39.601	40.401	40.401	40.401	38.801	40.101	40.401	40.401	40.401	40.401	40.401	40.401	40.101	38.201	39.001	39.001	39.001	38.701	38.201	39.001	39.001	39.001	38.001	39.401	39.401	39.701	39.401	39.301	38.001	38.301	40.101	34.601	39.901	41.001	41.201	42.701	41.801	41.801	41.801
MF327558_Gemycircularvirus_Giant_panda_associated_gemycircularvirus	35.101	39.501	39.001	38.701	38.701	38.701	40.801	40.801	40.801	38.401	38.701	38.901	38.901	38.901	37.301	38.501	38.901	38.901	38.901	38.901	38.901	40.401	40.101	41.101	41.201	41.201	41.201	40.901	41.101	41.201	41.501	41.501	39.901	40.101	40.101	40.101	40.101	40.901	40.601	40.901	38.101	34.101	39.101	39.501	41.101	41.201	40.601	40.601	40.301
MF327564_Gemycircularvirus_Giant_panda_associated_gemycircularvirus	35.101	39.201	38.701	38.401	38.401	38.401	40.501	40.501	40.501	38.101	38.401	38.501	38.501	38.501	36.901	38.201	38.501	38.501	38.501	38.501	38.501	40.101	39.701	40.801	40.901	40.901	40.901	40.601	40.801	40.901	41.201	41.201	39.601	40.101	40.101	40.101	40.101	40.601	40.301	40.601	37.801	33.801	39.101	39.501	40.801	41.201	40.601	40.601	40.301
MF327566_Gemycircularvirus_Giant_panda_associated_gemycircularvirus	35.601	39.501	39.001	38.701	38.701	38.701	40.101	40.101	40.101	38.401	38.701	38.901	38.901	38.901	37.301	38.501	38.901	38.901	38.901	38.901	38.901	40.401	40.101	40.801	40.901	40.901	40.901	40.601	40.801	40.901	41.201	41.201	39.601	41.001	41.001	41.001	41.001	40.601	40.901	41.201	38.401	35.301	39.101	39.501	40.801	41.201	40.601	40.601	40.301
MK433237_Blackfly_genomovirus-5_SF02_599	35.001	40.101	39.701	37.201	37.201	37.201	40.101	39.801	39.801	39.901	39.901	40.101	40.101	40.101	38.501	39.701	40.101	40.101	40.101	40.101	40.101	41.601	41.301	40.401	40.501	40.501	40.501	40.201	40.701	40.801	41.201	41.201	38.001	41.001	41.001	41.001	40.601	40.801	40.201	40.501	40.401	34.401	41.201	41.301	41.801	43.101	42.501	42.501	42.101
MG571096_Gemycircularvirus_Bark_beetle_associated_genomovirus_1	35.801	37.401	37.501	36.001	36.001	36.001	38.401	38.001	38.001	37.401	38.401	38.801	38.801	38.801	38.201	38.801	38.801	38.801	38.801	38.801	38.801	38.801	38.501	38.801	39.301	39.301	39.301	39.001	38.801	39.301	39.601	39.601	36.801	38.001	38.001	38.801	38.001	39.001	38.301	38.301	39.301	36.801	36.801	37.601	40.001	38.901	38.501	38.501	38.201
MG571099_Gemycircularvirus_Bark_beetle_associated_genomovirus_3	37.701	39.801	40.001	37.101	37.101	37.101	40.201	39.901	39.901	40.401	40.201	40.601	40.601	40.601	40.001	40.601	40.601	40.601	40.601	40.601	40.601	40.301	40.001	41.301	41.701	41.701	41.701	41.401	41.301	41.701	42.101	42.101	38.901	41.601	41.601	41.601	41.601	42.101	40.801	40.801	41.201	38.901	38.001	38.601	40.601	39.701	40.001	40.001	39.701
MG571100_Gemycircularvirus_Bark_beetle_associated_genomovirus_4	37.401	41.101	41.001	39.701	39.701	39.701	41.201	40.801	40.801	39.201	39.501	40.001	40.001	40.001	39.701	40.001	40.001	40.001	40.001	40.001	40.001	39.701	39.401	41.001	41.401	41.401	41.401	41.101	41.001	41.401	41.701	41.701	38.601	42.201	41.901	42.201	42.201	42.101	41.401	41.401	41.501	37.901	37.801	38.301	40.501	40.501	39.901	39.901	39.601
MG641210_Gemycircularvirus_Lepus_americanus_faeces_associated_genomovirus_SHP7	35.801	38.801	37.801	38.401	38.401	38.401	39.901	39.601	39.601	39.101	39.101	39.101	39.101	39.101	38.501	39.101	39.101	39.101	39.101	39.101	39.101	39.701	39.401	42.201	41.901	41.901	41.901	41.501	42.201	41.901	41.901	41.901	38.701	42.301	41.301	42.301	42.301	42.901	39.901	40.301	41.501	35.601	36.801	37.301	40.001	39.701	40.001	40.001	39.701
MG641211_Gemycircularvirus_Lepus_americanus_faeces_associated_genomovirus_SHP9	37.701	38.501	37.801	35.401	35.401	35.401	37.401	37.001	37.001	37.201	38.201	37.801	37.801	37.801	37.201	37.801	37.801	37.801	37.801	37.801	37.801	38.501	38.201	39.301	40.301	40.301	40.301	39.901	39.301	40.301	40.601	40.601	37.701	39.701	39.401	39.401	39.701	40.301	38.901	39.301	38.701	35.601	37.801	37.301	38.701	38.401	39.001	39.001	38.701
MG641191_Gemycircularvirus_Lynx_canadensis_faeces_associated_genomovirus_CL1_46	36.101	39.501	38.501	38.401	38.401	38.401	39.001	38.701	38.701	40.501	41.101	40.501	40.501	40.501	39.801	40.501	40.501	40.501	40.501	40.501	40.501	40.501	40.101	41.601	42.201	42.201	42.201	41.901	42.201	42.201	42.601	42.601	39.301	42.401	42.101	42.701	42.701	42.201	41.601	41.901	41.101	37.601	39.101	39.301	41.601	41.301	41.301	41.301	41.001
MG571098_Gemycircularvirus_Bark_beetle_associated_genomovirus_2	38.901	41.401	41.301	39.001	39.001	39.001	41.201	41.501	41.501	40.101	40.501	41.001	41.001	41.001	40.301	41.001	41.001	41.001	41.001	41.001	41.001	40.301	40.001	41.901	42.401	42.401	42.401	42.101	41.901	42.401	42.701	42.701	40.201	42.201	42.201	42.201	42.501	42.701	41.401	41.401	42.501	37.501	41.801	42.601	41.501	42.401	41.801	41.801	42.101
MG641202_Gemycircularvirus_Alces_alces_faeces_associated_genomovirus_MP43	38.001	41.101	40.801	39.701	39.701	39.701	41.501	41.901	41.901	41.401	41.801	41.401	41.401	41.401	40.801	41.401	41.401	41.401	41.401	41.401	41.401	41.401	41.101	42.201	43.201	43.201	43.201	42.901	42.201	43.201	43.601	43.601	41.001	43.001	42.101	43.001	42.701	43.601	41.901	41.901	45.001	38.001	43.401	42.901	43.001	43.301	43.301	43.301	43.601
MK433235_Blackfly_genomovirus-3_SF02_1766	38.701	40.601	40.801	38.501	38.501	38.501	39.301	39.701	39.701	39.901	40.301	40.801	40.801	40.801	39.801	40.501	40.801	40.801	40.801	40.801	40.801	41.101	40.801	40.801	41.201	41.201	40.901	40.601	40.501	40.901	41.201	41.201	39.001	40.601	40.601	41.001	40.601	40.601	40.601	40.601	41.201	37.101	41.101	42.101	43.601	42.701	43.301	43.301	43.001
MG641205_Gemycircularvirus_Alces_alces_faeces_associated_genomovirus_MP111	37.701	40.801	39.801	40.301	40.301	40.301	40.001	40.301	40.301	39.501	40.201	39.501	39.501	39.501	39.201	39.501	39.501	39.501	39.501	39.501	39.501	38.601	38.201	42.001	42.601	42.601	43.001	42.601	42.601	43.001	43.301	43.301	40.701	42.401	42.101	42.401	43.101	42.601	41.901	41.601	41.401	37.901	41.401	41.601	42.301	43.601	43.601	43.601	43.301
MG641208_Gemycircularvirus_Lepus_americanus_faeces_associated_genomovirus_SHP111	37.701	40.801	40.101	39.901	39.901	39.901	40.301	40.601	40.601	38.801	39.801	39.501	39.501	39.501	38.801	39.501	39.501	39.501	39.501	39.501	39.501	39.101	38.801	41.001	42.001	42.001	42.301	42.001	41.001	42.301	42.601	42.601	40.001	41.401	41.101	41.401	41.801	41.601	40.701	40.301	41.701	37.001	41.101	41.901	42.001	43.001	43.201	43.201	42.901
MG641209_Gemycircularvirus_Lepus_americanus_faeces_associated_genomovirus_SHP216	37.701	41.101	39.801	39.901	39.901	39.901	40.301	40.601	40.601	39.501	40.101	40.101	40.101	40.101	39.501	40.101	40.101	40.101	40.101	40.101	40.101	39.101	38.801	41.301	42.001	42.001	42.301	42.001	41.601	42.301	42.601	42.601	40.001	41.401	41.101	41.401	41.801	41.601	40.301	40.301	41.701	37.001	41.401	41.901	42.601	43.301	43.001	43.001	42.601
MG641207_Gemycircularvirus_Alces_alces_faeces_associated_genomovirus_MP157	35.001	38.401	38.401	39.301	39.301	39.301	38.801	38.801	38.801	40.801	41.101	40.501	40.501	40.501	39.101	40.101	40.501	40.501	40.501	40.501	40.501	40.501	40.101	40.301	40.901	40.901	40.901	40.601	40.301	40.901	41.301	41.301	38.701	41.401	40.401	41.101	41.401	40.901	40.601	40.901	41.401	35.401	41.401	40.901	42.001	42.301	43.001	43.001	43.001
MH939436_Gemycircularvirus_Plant_associated_genomovirus_21	33.901	38.901	39.901	38.601	38.601	38.601	39.501	39.501	39.501	42.401	43.401	43.701	43.701	43.701	42.401	43.401	43.701	43.701	43.701	43.701	43.701	43.401	43.001	40.901	41.201	41.201	41.501	41.201	40.901	41.501	41.501	41.501	38.301	42.301	41.701	42.001	42.301	42.201	41.901	41.901	44.001	35.801	38.801	38.601	42.601	41.901	41.601	41.601	41.601
MH939442_Gemycircularvirus_Plant_associated_genomovirus_22	36.001	42.801	43.001	39.801	39.801	39.801	41.101	41.401	41.401	39.801	40.801	41.301	41.301	41.301	39.401	41.001	41.301	41.301	41.301	41.301	41.301	41.301	41.001	41.901	42.101	42.101	41.701	41.401	40.901	41.001	40.701	40.701	39.801	41.801	41.801	41.801	42.201	41.401	41.001	41.001	41.301	37.101	42.401	44.601	45.501	44.701	44.701	44.701	45.001
MH939445_Gemycircularvirus_Plant_associated_genomovirus_22	36.301	43.501	43.301	40.401	40.401	40.401	41.401	41.801	41.801	40.101	41.201	41.601	41.601	41.601	39.701	41.301	41.601	41.601	41.601	41.601	41.601	41.601	41.301	42.601	42.401	42.401	42.101	41.701	41.601	41.401	41.001	41.001	40.101	42.201	42.201	42.201	42.501	41.701	41.401	41.401	41.701	37.401	42.401	44.601	42.901	42.501	43.001	43.001	43.301
HQ335086_Gemycircularvirus_Mosquito_VEM_virus_SDBVL_G	38.301	41.001	41.201	38.701	38.701	38.701	38.601	38.601	38.601	40.601	40.301	40.401	40.401	40.401	38.801	40.401	40.401	40.401	40.401	40.401	40.401	40.401	39.701	41.801	41.901	41.901	41.601	41.901	41.801	41.601	41.301	41.301	39.201	42.301	42.301	42.301	42.601	41.901	42.301	42.601	41.701	33.501	37.501	37.201	39.601	38.601	38.601	38.601	38.301
MH939431_Gemycircularvirus_Plant_associated_genomovirus_20	39.401	42.301	41.901	41.901	41.901	41.901	38.801	38.801	38.801	44.201	45.001	45.401	45.401	45.401	43.801	45.401	45.401	45.401	45.401	45.401	45.401	45.901	46.101	41.801	42.201	42.501	42.501	42.901	41.801	42.501	42.501	42.501	41.001	41.901	41.901	41.501	42.201	42.701	43.801	41.101	41.601	38.201	41.601	41.001	41.901	42.001	41.301	41.301	41.001
MK433242_Blackfly_genomovirus-1_SF02_506	42.301	36.901	37.301	36.601	36.601	36.601	38.501	38.501	38.501	39.401	40.301	41.101	41.101	41.101	39.801	41.101	41.101	41.101	41.101	41.101	41.101	40.401	40.101	39.201	39.901	39.901	40.301	40.301	39.201	40.301	40.301	40.301	37.601	39.601	39.601	39.601	39.901	39.901	39.301	39.301	39.801	34.501	40.201	40.201	42.101	43.001	42.701	42.701	42.401
KF371635_Gemycircularvirus_Faecal_associated_gemycircularvirus_7	34.801	44.101	44.501	43.201	43.201	43.201	45.101	44.701	44.701	45.101	46.801	46.601	46.601	46.601	44.701	46.301	46.601	46.601	46.601	46.601	46.601	46.301	45.701	44.701	44.601	44.601	44.601	44.901	45.001	44.901	44.601	44.601	40.801	45.801	45.801	46.201	45.801	45.201	45.801	45.801	43.801	36.201	39.601	37.301	44.701	44.401	44.101	44.101	44.401
KJ547634_Gemkrogvirus_Sewage_associated_gemycircularvirus_4	39.701	35.201	35.301	36.201	36.201	36.201	37.101	37.501	37.501	36.301	36.301	37.101	37.101	37.101	36.101	37.101	37.101	37.101	37.101	37.101	37.101	38.101	37.501	38.101	38.801	38.801	38.201	38.201	37.701	37.501	37.801	37.801	37.101	39.401	39.401	39.101	39.401	38.101	39.401	39.701	35.401	35.801	38.501	37.501	36.301	38.801	38.501	38.201	37.901
KJ938717_Gemkrogvirus_Caribou_feces_associated_gemycircularvirus	39.401	35.301	35.101	35.801	35.801	35.801	38.101	38.401	38.401	37.501	37.201	37.601	37.601	37.601	36.301	37.301	37.601	37.601	37.601	37.601	37.601	38.301	38.501	38.501	38.601	38.601	37.901	37.901	37.401	37.301	37.901	37.901	36.901	37.401	37.401	37.101	37.101	37.101	37.101	37.701	34.901	38.301	37.701	38.001	34.601	34.701	35.301	35.301	35.001
MH378453_Gemkrogvirus_Gila_monster_associated_gemycircularvirus	39.301	35.301	35.101	35.401	35.401	35.401	39.501	39.801	39.801	37.101	36.901	37.301	37.301	37.301	36.001	37.001	37.301	37.301	37.301	37.301	37.301	37.601	37.001	38.101	38.401	38.401	37.701	37.701	37.701	37.101	37.401	37.401	36.701	38.301	38.301	38.301	37.901	37.601	37.601	38.301	34.601	36.101	38.001	38.401	34.401	35.301	35.301	35.301	35.001
LK931484_Gemkrogvirus_HCBI9.212_virus	38.901	35.401	35.501	36.201	36.201	36.201	38.501	38.801	38.801	37.601	37.301	37.401	37.401	37.401	36.101	37.101	37.401	37.401	37.401	37.401	37.401	38.001	37.401	37.401	38.101	38.101	37.501	37.501	36.501	36.801	37.501	37.501	36.101	36.601	36.601	36.601	36.301	36.201	36.201	36.801	35.601	35.101	37.101	37.601	34.401	35.201	35.901	35.901	35.601
MK249238_Finch_associated_genomovirus_7_A2N_A	39.701	35.001	34.701	35.601	35.601	35.601	37.801	38.101	38.101	36.701	36.801	37.201	37.201	37.201	35.901	36.901	37.201	37.201	37.201	37.201	37.201	38.901	38.601	38.201	38.501	38.501	37.901	37.901	37.501	36.901	37.501	37.501	37.101	38.201	38.201	38.201	38.201	37.501	37.901	37.901	33.001	35.001	36.601	37.001	35.301	35.501	35.501	35.501	35.201
MK249289_Finch_associated_genomovirus_7_E50N_A	40.101	35.001	34.701	35.601	35.601	35.601	37.801	38.101	38.101	36.701	36.801	37.201	37.201	37.201	35.901	36.901	37.201	37.201	37.201	37.201	37.201	38.901	38.601	38.201	38.501	38.501	37.901	37.901	37.501	36.901	37.501	37.501	37.101	38.201	38.201	38.201	38.201	37.501	37.901	37.901	33.001	35.001	37.001	37.301	35.601	35.801	35.801	35.801	35.501
MF327559_Gemkrogvirus_Giant_panda_associated_gemycircularvirus	40.001	37.301	37.401	36.601	36.601	36.601	38.001	38.001	38.001	37.301	37.001	37.101	37.101	37.101	35.801	36.801	37.101	37.101	37.101	37.101	37.101	37.101	36.801	39.401	39.501	39.501	39.201	39.201	37.901	37.401	38.101	38.101	38.401	38.401	38.101	37.701	39.401	37.701	39.001	39.001	38.001	34.601	37.801	40.201	37.901	39.001	39.201	39.201	38.901
KY056250_Gemkrogvirus_Chicken_stool_associated_gemycircularvirus	38.201	33.301	33.301	33.701	33.701	33.701	34.601	35.001	35.001	34.001	34.001	33.401	33.401	33.401	32.801	33.401	33.401	33.401	33.401	33.401	33.401	33.801	33.801	34.901	34.401	34.401	33.801	33.801	34.601	33.101	33.801	33.801	32.901	34.401	34.401	34.401	33.801	34.101	34.401	34.401	34.501	34.701	38.401	38.101	39.401	37.701	37.001	37.001	37.301
MG846357_Gemkrogvirus_Chicken_stool_associated_gemycircularvirus	38.201	33.301	33.301	33.701	33.701	33.701	34.601	35.001	35.001	34.001	34.001	34.801	34.801	34.801	34.201	34.801	34.801	34.801	34.801	34.801	34.801	35.201	33.801	34.901	34.401	34.401	33.801	33.801	34.601	33.101	33.801	33.801	32.901	35.401	35.401	35.401	34.701	35.001	35.401	35.401	34.201	34.701	38.701	38.101	39.501	38.201	37.001	37.001	37.301
MH973741_Gemykrogvirus_Apis_mellifera_genomovirus_BNH_406	33.001	36.901	38.001	38.901	38.901	38.901	39.301	39.701	39.701	38.401	37.101	36.601	36.601	36.601	35.601	36.201	36.601	36.601	36.601	36.601	36.601	37.501	36.201	41.001	40.501	40.501	41.201	41.201	42.901	42.301	43.601	43.601	38.301	43.501	43.101	43.101	41.901	43.801	42.501	42.501	40.001	36.201	37.501	36.801	40.501	40.301	39.201	39.201	38.901
KF371630_Gemytondvirus_Faecal_associated_gemycircularvirus_12	34.901	32.601	33.601	33.101	33.101	33.101	35.501	35.501	35.501	32.801	33.001	33.101	33.101	33.101	32.801	33.101	33.101	33.101	33.101	33.101	33.101	33.101	32.501	34.401	34.501	34.001	33.301	33.301	33.801	32.401	34.201	34.201	34.701	34.501	34.501	34.201	34.201	34.001	33.001	33.001	35.701	30.301	33.701	34.401	34.301	34.301	35.201	35.201	34.601
KF371631_Gemykronzavirus_Faecal_associated_gemycircularvirus_11	37.001	34.901	35.001	36.101	36.101	36.101	34.901	34.901	34.901	37.301	37.001	37.401	37.401	37.401	36.101	37.401	37.101	37.101	37.101	37.101	37.101	37.401	37.101	34.801	35.301	35.301	35.601	35.301	34.501	34.901	35.301	35.301	34.101	35.701	35.701	35.401	36.001	35.601	35.901	35.601	37.501	33.101	37.401	37.201	40.401	38.401	38.101	38.101	37.701
MH939385_Gemykronzavirus_Plant_associated_genomovirus_23	36.501	36.401	36.301	37.301	37.301	37.301	36.201	36.201	36.201	41.201	40.501	40.901	40.901	41.301	39.901	41.301	40.901	40.901	40.901	40.901	40.901	40.901	40.601	37.301	37.701	37.701	38.001	37.701	36.901	37.401	37.701	37.701	36.201	37.701	37.701	37.701	38.001	38.001	37.701	37.401	38.001	35.901	41.201	40.901	41.601	41.601	42.601	43.001	42.301
MH939435_Gemykronzavirus_Plant_associated_genomovirus_24	35.101	37.201	37.301	37.501	37.501	37.501	36.401	36.401	36.401	41.701	40.801	41.301	41.301	41.601	39.901	41.601	41.301	41.301	41.301	41.301	41.301	41.301	40.901	37.901	38.401	38.401	38.701	38.401	37.601	38.001	38.401	38.401	37.001	38.401	38.701	38.401	38.701	38.701	38.401	38.001	38.701	35.501	39.401	39.901	39.701	38.401	38.101	38.401	37.701
MH939444_Gemykronzavirus_Plant_associated_genomovirus_24	34.801	37.201	37.301	37.501	37.501	37.501	36.101	36.101	36.101	41.701	40.801	41.301	41.301	41.601	39.901	41.601	41.301	41.301	41.301	41.301	41.301	41.301	40.901	37.901	38.401	38.401	38.701	38.401	37.601	38.001	38.401	38.401	37.001	38.401	38.701	38.401	38.701	38.701	38.401	38.001	38.701	35.501	39.401	39.901	39.201	38.401	38.101	38.401	37.701
MH939440_Gemykronzavirus_Plant_associated_genomovirus_23	32.401	35.601	35.701	36.201	36.201	36.201	35.001	35.001	35.001	39.001	38.701	39.101	39.101	39.101	37.501	39.101	39.101	39.101	39.101	39.101	39.101	39.101	38.801	36.601	37.001	37.001	37.401	37.001	36.301	36.701	37.001	37.001	35.701	37.001	37.401	37.001	37.401	37.401	36.701	36.701	37.101	36.201	40.501	41.401	40.301	39.701	40.101	40.101	39.701
MH939449_Gemykronzavirus_Plant_associated_genomovirus_23	31.601	35.601	35.701	35.901	35.901	35.901	35.001	35.001	35.001	39.301	38.701	39.101	39.101	39.101	37.501	39.101	39.101	39.101	39.101	39.101	39.101	39.101	38.801	36.601	37.001	37.001	37.401	37.001	36.301	36.701	37.001	37.001	35.701	37.001	37.401	37.001	37.401	37.401	36.701	36.701	36.801	35.501	38.601	39.201	39.901	39.701	39.701	39.701	39.401
MH939450_Gemykronzavirus_Plant_associated_genomovirus_23	31.101	34.601	34.701	35.301	35.301	35.301	33.301	33.301	33.301	38.001	37.401	37.801	37.801	37.801	36.201	37.801	37.801	37.801	37.801	37.801	37.801	37.801	37.501	35.901	36.401	36.401	36.701	36.401	35.601	36.101	36.401	36.401	35.401	36.401	36.701	36.401	36.701	36.701	36.101	36.101	35.501	34.501	37.501	36.801	40.601	40.601	40.601	40.601	40.301
MK249245_Finch_associated_genomovirus_8_A3N_A	35.101	35.501	34.801	34.201	34.201	34.201	32.301	32.301	32.301	35.901	36.501	37.001	37.001	37.001	36.001	37.001	37.001	37.001	37.001	37.001	37.001	37.001	37.001	37.401	37.801	37.801	38.201	37.801	37.001	37.201	37.501	37.501	36.901	36.801	36.801	35.501	37.201	37.201	37.201	36.501	37.201	30.901	40.001	41.001	40.101	38.101	39.101	39.101	38.801
MK249261_Finch_associated_genomovirus_8_E20N_A	35.101	35.501	34.801	34.201	34.201	34.201	32.301	32.301	32.301	35.901	36.501	37.001	37.001	37.001	36.001	37.001	37.001	37.001	37.001	37.001	37.001	37.001	37.001	37.401	37.801	37.801	38.201	37.801	37.001	37.201	37.501	37.501	36.901	36.801	36.801	35.501	37.201	37.201	37.201	36.501	37.201	30.901	40.001	41.001	40.101	38.101	39.101	39.101	38.801
MK249254_Finch_associated_genomovirus_9_A4P_A	33.801	35.201	34.601	34.301	34.301	34.301	31.501	31.501	31.501	35.901	36.201	36.301	36.301	36.301	35.701	36.301	36.301	36.301	36.301	36.301	36.301	36.301	36.301	36.001	36.101	36.101	36.401	36.101	35.601	35.401	35.801	35.801	35.201	35.101	35.101	34.101	35.401	35.401	34.201	34.801	37.201	31.601	39.001	40.001	39.201	37.501	38.101	38.101	37.801
	KP974693_Gemyvongvirus_Human_plasma_associated_gemycircularvirus	KT732798_Gemykolovirus_Pacific_flying_fox_faeces_associated_gemycircularvirus_6	KT732799_Gemykolovirus_Pacific_flying_fox_faeces_associated_gemycircularvirus_6	KX434768_Gemykolovirus_Common_bean_associated_gemycircularvirus	KX434769_Gemykolovirus_Common_bean_associated_gemycircularvirus	KX434770_Gemykolovirus_Common_bean_associated_gemycircularvirus	MH939386_Gemykolovirus_Plant_associated_genomovirus_10	MH939387_Gemykolovirus_Plant_associated_genomovirus_10	MH939388_Gemykolovirus_Plant_associated_genomovirus_10	MF173066_Gemykolovirus_Tick_associated_genomovirus_2	MH939381_Gemykolovirus_Plant_associated_genomovirus_8	MH939393_Gemykolovirus_Plant_associated_genomovirus_8	MH939404_Gemykolovirus_Plant_associated_genomovirus_8	MH939443_Gemykolovirus_Plant_associated_genomovirus_8	MH939433_Gemykolovirus_Plant_associated_genomovirus_8	MH939441_Gemykolovirus_Plant_associated_genomovirus_8	MH939391_Gemykolovirus_Plant_associated_genomovirus_8	MH939395_Gemykolovirus_Plant_associated_genomovirus_8	MH939403_Gemykolovirus_Plant_associated_genomovirus_8	MH939405_Gemykolovirus_Plant_associated_genomovirus_8	MH939400_Gemykolovirus_Plant_associated_genomovirus_8	MH939389_Gemykolovirus_Plant_associated_genomovirus_8	MH939399_Gemykolovirus_Plant_associated_genomovirus_8	MH939382_Gemykolovirus_Plant_associated_genomovirus_9	MH939398_Gemykolovirus_Plant_associated_genomovirus_9	MH939407_Gemykolovirus_Plant_associated_genomovirus_9	MH939390_Gemykolovirus_Plant_associated_genomovirus_9	MH939429_Gemykolovirus_Plant_associated_genomovirus_9	MH939383_Gemykolovirus_Plant_associated_genomovirus_9	MH939428_Gemykolovirus_Plant_associated_genomovirus_9	MH939430_Gemykolovirus_Plant_associated_genomovirus_9	MH939437_Gemykolovirus_Plant_associated_genomovirus_9	MH939426_Gemykolovirus_Plant_associated_genomovirus_9	MH939392_Gemykolovirus_Plant_associated_genomovirus_9	MH939408_Gemykolovirus_Plant_associated_genomovirus_9	MH939402_Gemykolovirus_Plant_associated_genomovirus_9	MH939409_Gemykolovirus_Plant_associated_genomovirus_9	MH939394_Gemykolovirus_Plant_associated_genomovirus_9	MH939401_Gemykolovirus_Plant_associated_genomovirus_9	MH939406_Gemykolovirus_Plant_associated_genomovirus_9	KY308270_Gemykolovirus_Thrips_associated_genomovirus_4	KT732800_Gemykolovirus_Pacific_flying_fox_faeces_associated_gemycircularvirus_7	MG641203_Gemykolovirus_Alces_alces_faeces_associated_genomovirus_MP68	MG641212_Gemykolovirus_Lepus_americanus_faeces_associated_genomovirus_SHP11	MH545499_Gemykolovirus_Grasshopper_associated_circular_virus_1	MH939374_Gemykolovirus_Plant_associated_genomovirus_7	MH939375_Gemykolovirus_Plant_associated_genomovirus_7	MH939376_Gemykolovirus_Plant_associated_genomovirus_7	MH939410_Gemykolovirus_Plant_associated_genomovirus_7
[truncated: 340 more columns]

## Sheet: Genomo_CP.sdt_mat
MH545509_Gemycircularvirus_Giant_house_spider_associated_circular_virus_1	100.001
KP263547_Gemycircularvirus_Mongoose_feces_associated_gemycircularvirus_d	29.901	100.001
MK433239_Blackfly_genomovirus-7_SF02_767	26.701	41.401	100.001
MH939435_Gemykronzavirus_Plant_associated_genomovirus_24	26.401	35.101	31.201	100.001
MH939444_Gemykronzavirus_Plant_associated_genomovirus_24	26.401	35.101	31.201	100.001	100.001
JN704610_Gemygorvirus_Meles_meles_fecal_virus	28.101	28.101	29.901	28.201	28.201	100.001
KT862238_Gemygorvirus_Faeces_associated_gemycircularvirus_14	27.401	29.301	29.801	30.701	30.701	98.301	100.001
KT862239_Gemygorvirus_Faeces_associated_gemycircularvirus_14	27.401	29.301	29.801	30.701	30.701	98.301	100.001	100.001
KT862254_Gemygorvirus_Faeces_associated_gemycircularvirus_15	30.001	34.401	32.801	32.701	32.701	60.101	61.001	61.001	100.001
KJ413144_Gemygorvirus_Human_genital_associated_circular_DNA_virus_1	22.801	32.401	33.701	30.701	30.701	56.701	56.801	56.801	51.401	100.001
KJ547635_Gemygorvirus_Sewage_associated_gemycircularvirus_5	27.201	36.001	30.801	37.001	37.001	62.401	61.001	61.001	55.101	73.301	100.001
KT732790_Gemygorvirus_Pacific_flying_fox_faeces_associated_gemycircularvirus_1	26.201	32.201	31.701	36.801	36.801	56.401	57.401	57.401	54.801	59.401	66.001	100.001
KT732791_Gemygorvirus_Pacific_flying_fox_faeces_associated_gemycircularvirus_1	26.201	32.201	31.701	36.801	36.801	56.401	57.401	57.401	54.801	59.401	66.001	100.001	100.001
KJ547642_Gemykibivirus_Sewage_associated_gemycircularvirus_2	30.201	29.201	34.201	36.501	36.501	40.601	41.401	41.401	44.401	40.201	44.101	43.901	43.901	100.001
KJ547644_Gemykibivirus_Sewage_associated_gemycircularvirus_10a	25.101	33.101	32.101	33.701	33.701	38.901	40.101	40.101	38.201	36.301	40.801	40.001	40.001	41.401	100.001
KJ547645_Gemykibivirus_Sewage_associated_gemycircularvirus_10b	27.301	34.201	29.301	34.101	34.101	38.601	39.901	39.901	38.801	36.601	37.501	39.801	39.801	41.501	79.301	100.001
LK931485_Gemykibivirus_MSSI2.225_virus	26.301	31.301	29.501	34.101	34.101	38.201	37.201	37.201	40.501	39.201	39.201	42.301	42.301	38.401	80.001	88.301	100.001
KP974694_Gemykibivirus_Human_plasma_associated_gemycircularvirus	27.201	31.201	27.901	32.501	32.501	34.801	38.601	38.601	40.401	35.201	38.101	41.801	41.801	42.101	80.701	84.301	83.301	100.001
KU343136_Gemykibivirus_Gemycircularvirus_HV_GcV1	26.601	30.501	29.501	32.201	32.201	36.901	38.301	38.301	41.301	38.301	37.501	41.501	41.501	41.001	78.301	84.001	84.001	94.001	100.001
MG571097_Gemykibivirus_Bark_beetle_associated_genomovirus_6	26.701	31.401	27.001	30.501	30.501	36.101	38.301	38.301	36.701	36.101	37.601	41.501	41.501	38.801	75.301	78.301	76.001	77.101	79.401	100.001
KT732813_Gemykibivirus_Pacific_flying_fox_faeces_associated_gemycircularvirus_12	26.901	33.001	32.101	34.101	34.101	41.401	39.801	39.801	36.401	36.901	38.001	43.001	43.001	44.601	76.001	71.301	71.001	73.701	72.301	68.301	100.001
KJ641726_Gemykibivirus_Bat_circovirus	29.901	29.801	30.301	31.801	31.801	36.701	37.801	37.801	38.701	35.301	35.801	37.201	37.201	36.001	35.801	36.601	34.501	34.801	35.201	35.501	35.801	100.001
KJ641737_Gemykibivirus_Bat_circovirus	26.201	30.901	29.801	29.701	29.701	32.301	32.201	32.201	30.601	31.901	33.301	31.301	31.301	31.301	33.301	34.301	32.501	31.201	30.101	31.301	32.301	41.601	100.001
KP263544_Gemykibivirus_Mongoose_feces_associated_gemycircularvirus_a	26.801	30.301	30.401	28.701	28.701	31.701	31.801	31.801	30.501	34.201	33.901	29.801	29.801	30.301	32.901	33.101	32.701	31.201	29.401	32.201	31.301	40.401	90.401	100.001
MH939361_unclassified_Genomoviridae_Plant_associated_genomovirus_1	29.901	29.301	33.201	30.701	30.701	39.301	38.701	38.701	36.901	37.501	37.401	39.601	39.601	41.001	36.501	38.101	37.201	34.601	34.301	35.201	38.101	41.101	34.901	34.901	100.001
MH939362_unclassified_Genomoviridae_Plant_associated_genomovirus_1	29.901	29.301	33.201	30.701	30.701	39.301	38.701	38.701	36.901	37.501	37.401	39.601	39.601	41.001	36.501	38.101	37.201	34.601	34.301	35.201	38.101	41.101	34.901	34.901	99.701	100.001
MH939367_unclassified_Genomoviridae_Plant_associated_genomovirus_1	29.601	28.301	32.901	32.001	32.001	39.301	38.401	38.401	36.601	37.501	37.401	40.601	40.601	40.601	36.501	37.801	37.201	34.601	34.301	35.201	38.201	40.001	34.301	34.901	99.101	99.401	100.001
MH939368_unclassified_Genomoviridae_Plant_associated_genomovirus_1	29.601	28.301	32.901	32.001	32.001	39.301	38.401	38.401	36.601	37.501	37.401	40.601	40.601	40.601	36.501	37.801	37.201	34.601	34.301	35.201	38.201	40.001	34.301	34.901	99.101	99.401	100.001	100.001
MH939371_unclassified_Genomoviridae_Plant_associated_genomovirus_1	25.401	30.901	29.601	27.801	27.801	35.101	35.101	35.101	32.401	39.601	36.701	36.101	36.101	35.601	35.001	34.001	31.801	33.801	33.501	32.201	33.801	34.901	30.201	31.901	36.801	35.701	36.301	36.301	100.001
MH939372_unclassified_Genomoviridae_Plant_associated_genomovirus_1	25.401	29.601	28.601	27.701	27.701	35.401	36.701	36.701	32.401	39.401	36.701	36.101	36.101	35.201	35.301	34.401	32.501	34.501	34.201	32.901	34.201	34.501	30.201	31.901	36.501	35.301	36.001	36.001	99.401	100.001
MH939373_unclassified_Genomoviridae_Plant_associated_genomovirus_1	25.401	29.601	28.301	27.501	27.501	35.101	36.401	36.401	32.401	39.601	36.701	36.101	36.101	35.201	35.001	34.001	32.201	34.201	33.801	32.501	33.801	34.501	30.201	31.901	36.801	35.701	36.301	36.301	99.701	99.701	100.001
KP133075_Gemykibivirus_Gemycircularvirus_SL1	29.501	28.901	30.301	28.401	28.401	28.701	31.401	31.401	33.101	26.201	32.501	32.101	32.101	37.501	39.201	36.701	36.701	36.701	36.101	36.101	37.401	32.301	36.501	37.401	34.001	34.001	32.801	32.801	33.201	33.201	33.201	100.001
KP133076_Gemykibivirus_Gemycircularvirus_SL2	29.501	28.901	30.301	28.401	28.401	28.701	31.401	31.401	33.101	26.201	32.501	32.101	32.101	37.501	39.201	36.701	36.701	36.701	36.101	36.101	37.401	32.301	36.501	37.401	34.001	34.001	32.801	32.801	32.901	32.901	32.901	99.701	100.001
KP133077_Gemykibivirus_Gemycircularvirus_SL3	29.501	28.901	30.301	28.401	28.401	28.701	31.401	31.401	33.101	26.201	32.501	32.101	32.101	37.501	39.201	36.701	36.701	36.701	36.101	36.101	37.401	32.301	36.501	37.401	34.001	34.001	32.801	32.801	32.901	32.901	32.901	99.701	100.001	100.001
KP133078_Gemykibivirus_Gemycircularvirus_BZ1	29.501	28.901	30.301	28.401	28.401	28.701	31.401	31.401	33.101	26.201	32.501	32.101	32.101	37.501	39.201	36.701	36.701	36.701	36.101	36.101	37.401	32.301	36.501	37.401	34.001	34.001	32.801	32.801	32.901	32.901	32.901	99.701	100.001	100.001	100.001
KP133079_Gemykibivirus_Gemycircularvirus_BZ2	29.501	28.901	30.301	28.401	28.401	28.701	31.401	31.401	33.101	26.201	32.501	32.101	32.101	37.501	39.201	36.701	36.701	36.701	36.101	36.101	37.401	32.301	36.501	37.401	34.001	34.001	32.801	32.801	32.901	32.901	32.901	99.701	100.001	100.001	100.001	100.001
KP133080_Gemykibivirus_Gemycircularvirus_NP	29.501	28.901	30.301	28.401	28.401	28.701	31.401	31.401	33.101	26.201	32.501	32.101	32.101	37.501	39.201	36.701	36.701	36.701	36.101	36.101	37.401	32.301	36.501	37.401	34.001	34.001	32.801	32.801	32.901	32.901	32.901	99.701	100.001	100.001	100.001	100.001	100.001
MH939369_Gemykibivirus_Plant_associated_genomovirus_6	29.501	28.901	30.301	28.401	28.401	28.701	31.401	31.401	33.101	26.201	32.501	32.101	32.101	37.501	39.201	36.701	36.701	36.701	36.101	36.101	37.401	32.301	36.501	37.401	34.001	34.001	32.801	32.801	32.901	32.901	32.901	99.701	100.001	100.001	100.001	100.001	100.001	100.001
MH939453_Gemykibivirus_Plant_associated_genomovirus_6	29.101	30.001	30.001	30.501	30.501	27.601	30.301	30.301	32.201	25.401	33.001	31.401	31.401	37.501	39.401	36.601	35.501	37.001	37.001	35.501	36.701	35.401	36.901	37.401	32.701	32.701	32.001	32.001	32.501	32.201	32.501	92.901	93.201	93.201	93.201	93.201	93.201	93.201	100.001
KP263545_Gemykibivirus_Mongoose_feces_associated_gemycircularvirus_b	26.001	32.801	30.601	31.201	31.201	32.701	34.701	34.701	30.501	30.801	30.201	30.001	30.001	32.801	34.601	32.501	32.701	32.601	31.901	32.301	34.001	31.401	39.801	40.701	35.601	35.601	36.101	36.101	31.501	31.801	31.801	37.801	37.801	37.801	37.801	37.801	37.801	37.801	36.101	100.001
KY214433_Gemykibivirus_Porcine_feces_associated_gemycircularvirus	25.601	34.801	29.501	32.601	32.601	33.201	35.501	35.501	32.101	30.801	31.601	34.601	34.601	31.701	34.701	34.301	34.101	33.301	34.001	33.201	35.201	36.701	36.601	36.901	34.701	34.701	35.001	35.001	30.801	31.201	30.801	35.201	34.901	34.901	34.901	34.901	34.901	34.901	35.101	81.201	100.001
MH545498_Gemykibivirus_Fly_associated_circular_virus_2	25.601	34.801	29.401	32.601	32.601	33.201	35.501	35.501	32.101	30.401	31.901	35.001	35.001	31.401	35.101	34.301	34.301	33.001	34.001	33.601	35.201	37.401	37.301	37.501	34.901	34.901	35.301	35.301	31.501	31.801	31.501	35.201	34.901	34.901	34.901	34.901	34.901	34.901	36.101	81.901	97.701	100.001
LK931483_Gemykibivirus_HCBI8.215_virus	26.201	34.401	27.001	31.301	31.301	31.201	32.601	32.601	34.001	30.501	31.301	33.901	33.901	33.101	36.501	33.801	33.801	34.001	33.701	32.801	35.901	36.301	40.001	37.901	34.301	33.901	33.901	33.901	28.801	29.101	29.101	34.001	34.001	34.001	34.001	34.001	34.001	34.001	33.201	81.501	76.701	77.001	100.001
KP263546_Gemykibivirus_Mongoose_feces_associated_gemycircularvirus_c	25.401	33.801	29.001	31.501	31.501	30.801	30.601	30.601	32.401	34.301	35.001	34.701	34.701	28.601	31.201	33.601	33.201	32.401	33.301	31.701	32.601	32.201	35.701	34.301	33.901	33.901	33.601	33.601	27.701	27.701	27.701	33.001	33.001	33.001	33.001	33.001	33.001	33.001	32.701	44.601	44.201	45.501	45.501	100.001
KP987887_Gemykibivirus_Gemycircularvirus_C1c	24.301	33.901	31.501	30.501	30.501	32.601	30.901	30.901	30.901	34.101	36.201	33.301	33.301	30.601	35.701	35.001	35.701	33.101	32.201	31.801	33.201	33.101	38.001	37.201	36.601	36.601	36.201	36.201	33.501	33.101	33.101	36.601	36.601	36.601	36.601	36.601	36.601	36.601	35.701	43.301	43.901	45.201	44.601	72.801	100.001
KP263543_Gemykibivirus_Badger_feces_associated_gemycircularvirus	27.701	30.401	26.801	29.401	29.401	33.901	34.001	34.001	34.601	34.201	32.401	33.601	33.601	33.701	33.801	35.101	34.601	36.601	37.001	37.301	31.601	35.901	34.601	33.401	35.101	35.101	35.101	35.101	34.301	33.901	33.901	34.701	34.701	34.701	34.701	34.701	34.701	34.701	35.501	38.501	36.601	36.601	37.001	35.701	36.501	100.001
MF669480_Gemykibivirus_Cattle_blood_associated_gemycircularvirus	28.601	33.601	31.701	30.701	30.701	35.101	34.901	34.901	35.601	36.301	37.001	36.101	36.101	37.001	36.201	35.401	36.201	36.101	34.401	35.201	38.001	35.901	37.301	39.001	34.601	35.601	35.301	35.301	37.301	37.301	37.301	37.201	37.201	37.201	37.201	37.201	37.201	37.201	36.601	36.001	38.501	39.201	36.301	38.401	39.001	40.401	100.001
KJ547637_Gemycircularvirus_Sewage_associated_gemycircularvirus_7a	32.501	32.501	34.101	30.401	30.401	32.601	33.401	33.401	34.501	33.701	35.701	32.201	32.201	34.301	35.801	36.801	35.301	35.601	36.201	39.801	33.901	33.601	33.501	31.601	34.401	34.701	34.701	34.701	31.401	31.401	31.401	27.901	27.901	27.901	27.901	27.901	27.901	27.901	30.201	31.501	31.801	31.801	31.401	34.401	30.801	32.101	34.701	100.001
KJ547640_Gemycircularvirus_Sewage_associated_gemycircularvirus_7b	31.801	32.001	33.001	33.101	33.101	33.201	33.701	33.701	36.401	33.701	34.001	34.201	34.201	37.201	37.001	38.601	36.001	39.401	38.301	39.801	36.301	38.301	30.601	31.601	34.501	34.501	35.001	35.001	31.501	32.201	32.201	29.601	29.601	29.601	29.601	29.601	29.601	29.601	31.001	32.901	33.001	33.301	34.201	31.601	29.201	32.501	35.401	82.601	100.001
MH545508_Gemycircularvirus_Pimoid_spider_associated_circular_virus_1	29.001	29.901	30.001	31.501	31.501	27.301	29.701	29.701	32.301	32.301	32.001	31.901	31.901	32.901	34.601	34.201	34.201	34.501	33.101	34.601	34.901	35.501	27.901	28.601	29.701	29.701	31.101	31.101	28.101	28.801	28.801	28.001	28.001	28.001	28.001	28.001	28.001	28.001	29.001	35.001	30.301	30.301	33.301	30.101	27.901	31.501	30.001	74.701	91.601
KJ547638_Gemycircularvirus_Sewage_associated_gemycircularvirus_8	28.001	30.501	32.301	30.401	30.401	35.901	34.901	34.901	36.001	36.201	37.701	34.501	34.501	34.601	39.701	39.201	39.801	39.401	35.601	38.501	38.101	38.901	34.301	34.601	35.401	35.401	35.201	35.201	32.001	32.001	32.001	33.601	33.601	33.601	33.601	33.601	33.601	33.601	31.301	32.101	30.701	30.401	31.501	30.101	31.601	32.601	32.301	63.701	63.801
KM821747_Gemycircularvirus_Sewage_associated_gemycircularvirus_1	33.301	35.501	33.101	37.601	37.601	32.801	34.101	34.101	36.701	35.401	36.201	31.901	31.901	32.701	38.201	38.101	37.301	37.401	35.501	38.101	37.301	37.301	32.501	33.301	33.601	33.601	33.601	33.601	32.401	32.401	32.401	33.701	33.701	33.701	33.701	33.701	33.701	33.701	34.101	33.601	32.001	32.401	34.001	31.601	30.401	32.501	32.701	67.301	69.301
KJ547639_Gemycircularvirus_Sewage_associated_gemycircularvirus_9	29.101	33.801	33.701	31.301	31.301	31.201	33.101	33.101	34.001	33.601	38.601	33.101	33.101	32.301	41.601	37.101	35.401	37.001	37.301	37.701	40.401	36.701	32.301	33.201	33.701	33.701	34.001	34.001	31.001	31.001	31.001	32.101	32.101	32.101	32.101	32.101	32.101	32.101	31.801	31.401	31.101	31.701	31.401	29.901	30.701	28.301	32.801	63.501	61.901
KT732814_Gemycircularvirus_Pacific_flying_fox_faeces_associated_gemycircularvirus_13	31.601	37.101	32.701	34.401	34.401	33.101	35.401	35.401	33.301	37.701	37.701	35.301	35.301	32.901	32.901	34.601	33.501	35.401	34.001	34.001	32.401	37.501	32.901	33.901	32.201	32.201	31.801	31.801	30.801	30.801	30.801	32.101	32.101	32.101	32.101	32.101	32.101	32.101	31.701	29.501	29.201	29.701	30.501	32.501	32.101	32.501	39.301	52.301	54.801
KM510192_Gemycircularvirus_Bromus_associated_circular_DNA_virus_3	34.101	31.801	31.001	31.001	31.001	34.501	35.501	35.501	36.401	34.401	38.301	36.401	36.401	32.701	32.201	29.801	31.601	33.501	32.101	30.301	38.001	39.101	33.001	33.601	33.001	33.001	34.601	34.601	35.201	35.201	35.201	29.001	29.001	29.001	29.001	29.001	29.001	29.001	30.501	35.201	34.401	34.901	31.801	34.601	34.301	37.701	36.401	37.001	37.201
MH939432_Gemycircularvirus_Plant_associated_genomovirus_18	29.101	31.801	33.201	33.001	33.001	38.201	38.401	38.401	34.401	32.801	35.601	36.801	36.801	35.801	31.701	33.201	33.401	34.001	33.601	33.001	34.201	38.201	31.001	29.101	33.601	33.601	33.401	33.401	33.201	33.601	33.201	30.501	30.201	30.201	30.201	30.201	30.201	30.201	31.401	31.401	32.601	32.601	32.101	30.301	32.201	33.801	36.101	42.601	40.101
MH939451_Gemycircularvirus_Plant_associated_genomovirus_18	29.101	31.801	33.201	33.001	33.001	38.201	38.401	38.401	34.401	32.801	35.601	36.801	36.801	35.801	31.701	33.201	33.401	34.001	33.601	33.001	34.201	38.201	31.001	29.101	33.601	33.601	33.401	33.401	33.201	33.601	33.201	30.501	30.201	30.201	30.201	30.201	30.201	30.201	31.401	31.401	32.601	32.601	32.101	30.301	32.201	33.801	36.101	42.601	40.101
MH939448_Gemycircularvirus_Plant_associated_genomovirus_18	29.101	31.801	33.201	33.301	33.301	38.201	38.401	38.401	34.401	32.801	35.601	36.801	36.801	35.801	31.701	33.201	33.401	34.001	33.601	33.001	34.201	38.201	31.001	29.101	33.601	33.601	33.401	33.401	33.201	33.601	33.201	30.901	30.501	30.501	30.501	30.501	30.501	30.501	31.801	31.401	32.601	32.601	32.101	30.301	32.201	33.801	36.101	42.601	40.101
MH939447_Gemycircularvirus_Plant_associated_genomovirus_18	26.701	30.101	30.901	30.501	30.501	36.701	35.701	35.701	30.901	30.701	33.201	33.701	33.701	33.401	30.801	30.801	31.101	31.601	31.201	31.401	32.201	35.201	30.401	28.801	30.101	30.101	30.001	30.001	30.501	30.801	30.501	27.901	27.501	27.501	27.501	27.501	27.501	27.501	28.701	29.101	30.201	30.201	29.701	27.901	29.701	31.801	33.901	39.901	37.501
MH939446_Gemycircularvirus_Plant_associated_genomovirus_19	31.001	34.801	31.001	31.801	31.801	32.401	31.501	31.501	36.301	33.301	37.501	36.801	36.801	35.601	33.201	34.101	34.201	34.501	33.101	32.401	34.601	40.101	31.801	32.801	34.101	34.101	33.801	33.801	30.301	30.301	30.301	32.901	32.901	32.901	32.901	32.901	32.901	32.901	33.601	32.601	31.301	31.601	32.101	33.001	32.601	36.401	41.401	41.101	41.301
KT862250_Gemycircularvirus_Faeces_associated_gemycircularvirus_19	28.801	29.801	28.701	27.201	27.201	33.201	34.101	34.101	33.301	29.001	33.501	29.801	29.801	29.101	32.701	28.101	29.601	33.201	33.501	33.301	26.901	30.901	31.001	31.701	33.901	34.601	34.601	34.601	29.101	29.101	29.101	31.801	31.801	31.801	31.801	31.801	31.801	31.801	31.801	31.801	33.001	32.601	27.901	29.901	30.701	30.201	35.201	37.601	35.501
JX185430_Gemykibivirus_Dragonfly_associated_circular_virus_1	32.001	33.501	28.201	34.901	34.901	32.201	32.901	32.901	33.701	32.601	37.001	35.901	35.901	32.701	33.701	33.901	34.001	34.601	35.201	32.001	32.301	40.401	34.301	35.001	33.501	33.501	33.101	33.101	30.901	30.901	30.901	33.201	33.601	33.601	33.601	33.601	33.601	33.601	35.701	31.301	31.501	31.801	32.101	36.201	33.001	34.501	35.701	33.501	34.801
MH939365_Gemykibivirus_Plant_associated_genomovirus_2	30.501	34.001	31.801	35.101	35.101	35.101	34.001	34.001	35.101	35.501	36.701	36.001	36.001	31.801	34.401	36.001	33.301	32.901	32.201	34.401	36.601	38.501	30.501	31.601	32.901	32.901	33.201	33.201	29.801	29.401	29.801	35.901	35.901	35.901	35.901	35.901	35.901	35.901	38.201	33.701	30.401	30.401	32.301	33.701	33.901	30.401	41.201	34.301	31.501
MH939413_Gemykibivirus_Plant_associated_genomovirus_2	30.501	34.001	31.801	35.101	35.101	35.101	34.001	34.001	35.101	35.501	36.701	36.001	36.001	31.801	34.401	36.001	33.301	32.901	32.201	34.401	36.601	38.501	30.501	31.601	32.901	32.901	33.201	33.201	29.801	29.401	29.801	35.901	35.901	35.901	35.901	35.901	35.901	35.901	38.201	33.701	30.401	30.401	32.301	33.701	33.901	30.401	41.201	34.301	31.501
MH939416_Gemykibivirus_Plant_associated_genomovirus_2	30.501	34.001	31.801	35.101	35.101	35.101	34.001	34.001	35.101	35.501	36.701	36.001	36.001	31.801	34.401	36.001	33.301	32.901	32.201	34.401	36.601	38.501	30.501	31.601	32.901	32.901	33.201	33.201	29.801	29.401	29.801	35.901	35.901	35.901	35.901	35.901	35.901	35.901	38.201	33.701	30.401	30.401	32.301	33.701	33.901	30.401	41.201	34.301	31.501
MH939366_Gemykibivirus_Plant_associated_genomovirus_2	30.501	33.701	31.001	34.801	34.801	34.101	33.001	33.001	34.401	34.401	36.301	35.101	35.101	31.901	34.101	35.601	32.901	32.201	31.401	33.701	35.801	38.101	30.901	31.901	32.101	32.101	32.501	32.501	29.101	28.701	29.101	35.901	35.901	35.901	35.901	35.901	35.901	35.901	38.201	33.701	30.401	30.401	32.301	34.001	34.301	30.701	40.801	34.801	31.901
MH939414_Gemykibivirus_Plant_associated_genomovirus_2	30.501	33.701	31.001	34.801	34.801	34.101	33.001	33.001	34.401	34.401	36.301	35.101	35.101	31.901	34.101	35.601	32.901	32.201	31.401	33.701	35.801	38.101	30.901	31.901	32.101	32.101	32.501	32.501	29.101	28.701	29.101	35.901	35.901	35.901	35.901	35.901	35.901	35.901	38.201	33.701	30.401	30.401	32.301	34.001	34.301	30.701	40.801	34.801	31.901
KY308269_Gemykibivirus_Thrips_associated_genomovirus_3	29.001	31.601	31.901	32.401	32.401	36.501	38.101	38.101	36.301	34.801	38.501	34.101	34.101	34.901	33.301	34.401	35.201	32.601	33.801	37.201	35.101	34.801	31.101	32.501	33.901	33.901	33.601	33.601	30.601	30.901	30.601	30.701	30.701	30.701	30.701	30.701	30.701	30.701	31.701	31.801	30.401	30.801	31.201	32.201	34.101	33.401	36.501	35.901	36.101
MH939363_Gemykibivirus_Plant_associated_genomovirus_2	27.101	31.401	32.501	37.501	37.501	33.601	35.201	35.201	33.401	32.201	38.401	39.501	39.501	32.301	33.001	31.601	33.301	33.001	34.701	34.001	32.901	32.301	30.701	29.701	34.301	34.301	34.701	34.701	28.901	28.901	28.901	32.101	32.101	32.101	32.101	32.101	32.101	32.101	32.401	30.001	30.901	30.901	32.401	33.601	34.501	33.001	38.701	33.401	34.701
MH939364_Gemykibivirus_Plant_associated_genomovirus_2	27.101	31.401	32.501	37.501	37.501	33.601	35.201	35.201	33.401	32.201	38.401	39.501	39.501	32.301	33.001	31.601	33.301	33.001	34.701	34.001	32.901	32.301	30.701	29.701	34.301	34.301	34.701	34.701	28.901	28.901	28.901	32.101	32.101	32.101	32.101	32.101	32.101	32.101	32.401	30.001	30.901	30.901	32.401	33.901	34.801	33.001	38.701	33.401	34.701
HQ335086_Gemycircularvirus_Mosquito_VEM_virus_SDBVL_G	31.501	33.001	32.601	29.501	29.501	32.101	34.901	34.901	35.101	33.301	36.101	34.701	34.701	33.201	37.201	35.801	33.901	36.701	34.801	35.101	34.801	38.101	33.801	33.301	31.301	31.301	30.901	30.901	31.701	33.201	31.701	30.901	30.901	30.901	30.901	30.901	30.901	30.901	32.001	33.801	35.301	35.701	33.801	36.901	35.901	33.701	34.601	34.401	34.201
MH939431_Gemycircularvirus_Plant_associated_genomovirus_20	28.901	30.801	31.401	30.501	30.501	33.601	32.801	32.801	33.601	34.601	35.101	33.301	33.301	33.601	34.701	35.401	33.401	35.301	35.401	34.101	32.601	37.601	35.601	32.501	32.301	33.001	32.701	32.701	32.801	32.401	32.401	30.801	30.801	30.801	30.801	30.801	30.801	30.801	32.701	33.401	33.901	34.901	34.001	36.201	35.901	37.401	37.201	33.601	33.901
MH617534_Gemycircularvirus_Genomoviridae_sp.	29.401	28.501	28.801	29.301	29.301	34.101	33.601	33.601	35.401	33.301	33.601	37.001	37.001	33.201	29.001	35.601	33.501	32.801	33.001	32.801	32.401	34.301	34.301	33.101	35.201	35.201	35.201	35.201	30.701	30.701	30.701	34.801	34.801	34.801	34.801	34.801	34.801	34.801	34.801	38.101	35.001	35.801	37.101	32.301	31.501	34.901	34.501	38.501	37.401
KY312557_Gemycircularvirus_Gemycircularvirus_red_crowned_crane_yc_18	32.301	29.301	27.901	32.401	32.401	32.401	32.801	32.801	31.601	29.601	32.901	30.401	30.401	31.101	33.301	35.401	36.001	35.501	33.401	36.201	33.801	32.501	31.501	31.801	34.601	34.601	35.801	35.801	31.301	31.701	31.301	29.601	29.601	29.601	29.601	29.601	29.601	29.601	29.601	33.101	29.301	29.901	36.001	32.601	34.001	34.501	32.401	37.801	39.101
KY487842_Gemycircularvirus_CG173	32.301	29.301	27.601	32.001	32.001	32.801	33.101	33.101	31.301	29.201	32.501	30.101	30.101	30.701	33.001	35.001	35.701	35.101	33.101	33.201	33.801	32.201	31.501	31.401	34.201	34.201	35.501	35.501	31.001	31.301	31.001	29.101	29.101	29.101	29.101	29.101	29.101	29.101	29.301	33.101	29.301	29.901	36.001	32.901	33.701	34.101	32.701	37.501	38.801
KY487881_Gemycircularvirus_CG212	32.301	29.301	27.601	32.001	32.001	32.801	33.101	33.101	31.301	29.201	32.501	30.101	30.101	30.701	33.001	35.001	35.701	35.101	33.101	33.201	33.801	32.201	31.501	31.401	34.201	34.201	35.501	35.501	31.001	31.301	31.001	29.101	29.101	29.101	29.101	29.101	29.101	29.101	29.301	33.101	29.301	29.901	36.001	32.901	33.701	34.101	32.701	37.501	38.801
MF327570_Gemycircularvirus_Giant_panda_associated_gemycircularvirus	28.601	31.401	30.101	35.301	35.301	32.301	35.601	35.601	29.801	31.001	35.201	31.501	31.501	32.001	31.901	34.201	32.601	35.401	34.301	34.801	34.201	32.801	30.501	34.001	34.101	34.101	33.701	33.701	32.701	32.701	32.701	36.401	36.401	36.401	36.401	36.401	36.401	36.401	33.901	35.401	34.801	35.201	33.301	35.901	34.201	35.601	38.501	36.801	39.601
MF327572_Gemycircularvirus_Giant_panda_associated_gemycircularvirus	28.601	31.401	30.101	35.301	35.301	32.301	35.601	35.601	29.801	31.001	35.201	31.501	31.501	32.001	31.901	34.201	32.601	35.401	34.301	34.801	34.201	33.201	30.501	34.001	34.101	34.101	33.701	33.701	32.701	32.701	32.701	36.401	36.401	36.401	36.401	36.401	36.401	36.401	33.901	35.401	34.801	35.201	33.301	35.901	34.201	35.601	38.501	36.801	39.601
KT862245_Gemycircularvirus_Faeces_associated_gemycircularvirus_21	27.801	30.701	31.201	31.601	31.601	30.601	32.101	32.101	35.201	35.201	38.501	35.501	35.501	34.001	34.601	30.401	32.501	31.901	31.601	31.901	31.001	34.401	33.301	32.901	31.601	31.601	31.301	31.301	32.601	32.401	32.401	31.401	31.401	31.401	31.401	31.401	31.401	31.401	34.401	31.201	33.101	32.701	31.701	34.801	36.001	32.201	37.101	40.201	37.701
KT862247_Gemycircularvirus_Faeces_associated_gemycircularvirus_21	28.901	30.701	31.201	34.201	34.201	30.501	31.901	31.901	35.401	35.601	38.801	35.501	35.501	34.401	35.401	31.101	33.201	32.601	32.301	32.301	31.701	34.901	33.701	33.201	31.601	31.601	31.301	31.301	32.601	32.401	32.401	32.101	32.101	32.101	32.101	32.101	32.101	32.101	35.101	31.201	33.101	32.701	33.201	35.201	36.701	32.501	37.801	40.201	37.701
KT862249_Gemycircularvirus_Faeces_associated_gemycircularvirus_16	26.101	31.401	28.701	29.401	29.401	30.501	31.301	31.301	28.901	30.701	33.001	28.701	28.701	31.201	28.701	27.801	29.701	31.501	28.001	30.501	29.401	29.301	28.301	26.801	29.901	29.901	29.601	29.601	31.901	32.201	32.201	29.101	29.101	29.101	29.101	29.101	29.101	29.101	29.801	27.401	30.101	29.801	30.401	28.801	30.701	26.501	32.001	37.701	34.901
MF173065_Gemycircularvirus_Tick_associated_genomovirus_1	31.301	30.601	34.001	32.901	32.901	31.301	31.101	31.101	33.101	34.801	35.501	33.901	33.901	34.401	32.401	31.801	30.801	34.401	33.401	34.301	30.401	34.801	32.901	30.001	32.801	32.801	32.501	32.501	30.701	30.301	30.301	30.701	30.701	30.701	30.701	30.701	30.701	30.701	32.101	30.801	31.601	31.601	32.601	35.601	31.801	30.401	33.901	39.701	38.001
JX185428_Gemyduguivirus_Dragonfly_associated_circular_virus_3	31.601	34.401	27.201	34.001	34.001	34.701	35.301	35.301	32.701	36.001	39.301	40.001	40.001	37.301	35.501	36.301	33.701	35.801	37.501	36.401	37.601	34.601	34.501	32.601	35.301	35.301	35.601	35.601	35.601	35.201	35.601	34.501	34.501	34.501	34.501	34.501	34.501	34.501	34.701	36.001	36.101	37.301	34.801	36.101	33.801	33.601	36.301	38.601	40.601
KT363839_Gemykibivirus_Human_gemycircularvirus_GeTz1	24.601	27.801	25.401	28.801	28.801	26.801	29.301	29.301	28.001	32.101	32.801	30.701	30.701	28.901	29.101	31.701	29.101	31.601	30.901	30.101	25.001	29.601	28.301	29.801	28.201	28.201	28.201	28.201	29.201	29.201	29.201	27.501	27.501	27.501	27.501	27.501	27.501	27.501	29.501	28.701	26.501	27.201	29.401	26.401	27.001	30.401	29.401	35.001	37.001
MH939370_Gemyduguivirus_Plant_associated_genomovirus_4	28.901	34.301	27.201	32.001	32.001	32.701	35.201	35.201	37.301	34.701	39.901	37.801	37.801	35.701	36.101	38.401	36.901	37.901	35.001	35.001	35.101	34.001	36.601	36.101	32.101	32.101	32.101	32.101	33.801	33.801	33.801	28.701	28.701	28.701	28.701	28.701	28.701	28.701	29.201	34.201	33.101	33.501	34.901	29.701	32.101	35.701	36.101	39.201	37.601
KY230613_Gemyduguivirus_Bemisia_associated_genomovirus_AdDF	29.701	33.101	29.701	29.001	29.001	33.001	33.501	33.501	35.701	34.101	39.101	38.301	38.301	37.801	36.001	39.701	37.201	36.601	34.201	34.901	37.101	37.301	36.201	35.501	35.101	35.501	34.601	34.601	32.301	31.901	32.301	35.201	35.201	35.201	35.201	35.201	35.201	35.201	36.401	32.501	30.701	31.401	33.401	33.101	35.201	38.201	39.501	37.401	35.601
KF371633_Gemykibivirus_Faecal_associated_gemycircularvirus_9	28.601	32.501	30.501	34.301	34.301	30.101	32.601	32.601	34.801	34.001	37.001	36.301	36.301	37.401	31.701	33.901	31.901	34.201	32.201	29.801	35.501	37.401	29.901	31.401	35.801	35.801	35.801	35.801	35.101	34.701	35.101	30.801	30.501	30.501	30.501	30.501	30.501	30.501	32.501	32.501	33.201	33.701	34.601	33.301	36.701	33.401	33.101	41.301	41.301
KT862243_Gemycircularvirus_Faeces_associated_gemycircularvirus_20	30.801	31.801	29.701	31.901	31.901	36.901	37.501	37.501	36.701	39.901	43.801	37.801	37.801	35.901	35.301	36.501	33.801	35.001	35.701	35.701	33.901	40.101	35.801	37.101	33.301	33.701	33.301	33.301	32.401	32.401	32.401	32.501	32.501	32.501	32.501	32.501	32.501	32.501	32.901	35.201	33.101	33.401	31.401	34.101	33.401	32.801	39.001	40.101	39.901
KT862246_Gemycircularvirus_Faeces_associated_gemycircularvirus_20	31.601	31.801	29.701	31.601	31.601	38.801	37.901	37.901	36.701	40.601	44.801	37.801	37.801	36.401	35.301	35.801	33.801	35.701	36.001	35.701	34.301	40.101	35.801	37.101	33.301	33.701	33.301	33.301	32.401	32.401	32.401	32.901	32.901	32.901	32.901	32.901	32.901	32.901	33.201	35.201	33.101	33.401	31.401	34.101	35.001	32.801	39.001	40.101	39.901
KT862244_Gemycircularvirus_Faeces_associated_gemycircularvirus_20	31.901	31.801	29.401	31.601	31.601	38.801	37.901	37.901	36.701	40.601	44.801	37.801	37.801	36.401	35.301	35.801	33.801	35.701	36.001	35.701	34.301	40.101	36.201	37.501	33.701	34.001	33.701	33.701	32.401	32.401	32.401	32.901	32.901	32.901	32.901	32.901	32.901	32.901	33.201	35.201	33.101	33.401	31.401	34.101	35.001	32.801	39.401	40.501	40.201
MK249235_Finch_associated_genomovirus_5_A2N_A	31.501	33.201	31.501	33.701	33.701	33.701	34.701	34.701	36.001	35.801	35.901	35.001	35.001	34.201	36.501	36.301	33.901	36.701	36.001	34.401	32.701	39.901	33.201	32.401	33.001	33.001	32.701	32.701	32.001	32.001	32.001	33.801	33.801	33.801	33.801	33.801	33.801	33.801	34.801	35.601	36.901	36.901	35.601	34.401	37.201	38.201	37.801	39.101	40.901
MK249248_Finch_associated_genomovirus_5_A4N_A	31.501	33.201	31.501	33.701	33.701	33.701	34.701	34.701	36.001	35.801	35.901	35.001	35.001	34.201	36.501	36.301	33.901	36.701	36.001	34.401	32.701	39.901	33.201	32.401	33.001	33.001	32.701	32.701	32.001	32.001	32.001	33.801	33.801	33.801	33.801	33.801	33.801	33.801	34.801	35.601	36.901	36.901	35.601	34.401	37.201	38.201	37.801	39.101	40.901
MK249258_Finch_associated_genomovirus_5_E20N_A	31.501	33.201	31.501	33.701	33.701	33.701	34.701	34.701	36.001	35.801	35.901	35.001	35.001	34.201	36.501	36.301	33.901	36.701	36.001	34.401	32.701	39.901	33.201	32.401	33.001	33.001	32.701	32.701	32.001	32.001	32.001	33.801	33.801	33.801	33.801	33.801	33.801	33.801	34.801	35.601	36.901	36.901	35.601	34.401	37.201	38.201	37.801	39.101	40.901
MK249262_Finch_associated_genomovirus_5_E20P_B	31.501	33.201	31.501	33.701	33.701	33.701	34.701	34.701	36.001	35.801	35.901	35.001	35.001	34.201	36.501	36.301	33.901	36.701	36.001	34.401	32.701	39.901	33.201	32.401	33.001	33.001	32.701	32.701	32.001	32.001	32.001	33.801	33.801	33.801	33.801	33.801	33.801	33.801	34.801	35.601	36.901	36.901	35.601	34.401	37.201	38.201	37.801	39.101	40.901
MK249277_Finch_associated_genomovirus_5_E45P_A	31.501	33.201	31.501	33.701	33.701	33.701	34.701	34.701	36.001	35.801	35.901	35.001	35.001	34.201	36.501	36.301	33.901	36.701	36.001	34.401	32.701	39.901	33.201	32.401	33.001	33.001	32.701	32.701	32.001	32.001	32.001	33.801	33.801	33.801	33.801	33.801	33.801	33.801	34.801	35.601	36.901	36.901	35.601	34.401	37.201	38.201	37.801	39.101	40.901
MK249295_Finch_associated_genomovirus_5_E50P_A	31.501	33.201	31.501	33.701	33.701	33.701	34.701	34.701	36.001	35.801	35.901	35.001	35.001	34.201	36.501	36.301	33.901	36.701	36.001	34.401	32.701	39.901	33.201	32.401	33.001	33.001	32.701	32.701	32.001	32.001	32.001	33.801	33.801	33.801	33.801	33.801	33.801	33.801	34.801	35.601	36.901	36.901	35.601	34.401	37.201	38.201	37.801	39.101	40.901
MK249303_Finch_associated_genomovirus_5_S30N_A	31.501	33.201	31.501	33.701	33.701	33.701	34.701	34.701	36.001	35.801	35.901	35.001	35.001	34.201	36.501	36.301	33.901	36.701	36.001	34.401	32.701	39.901	33.201	32.401	33.001	33.001	32.701	32.701	32.001	32.001	32.001	33.801	33.801	33.801	33.801	33.801	33.801	33.801	34.801	35.601	36.901	36.901	35.601	34.401	37.201	38.201	37.801	39.101	40.901
MK249272_Finch_associated_genomovirus_5_E45N_A	32.301	34.601	30.201	32.501	32.501	33.601	35.501	35.501	35.501	35.501	36.301	34.101	34.101	32.301	35.101	35.201	34.701	35.601	34.801	34.401	33.601	39.201	33.301	31.701	31.901	31.901	31.901	31.901	31.901	31.901	31.901	32.601	32.601	32.601	32.601	32.601	32.601	32.601	33.301	35.401	35.801	35.801	34.201	31.601	37.101	38.601	36.601	40.201	42.201
MK249281_Finch_associated_genomovirus_5_E48N_C	31.101	33.601	31.501	33.701	33.701	34.001	35.001	35.001	35.601	35.801	35.901	34.601	34.601	33.901	36.901	36.701	34.301	36.701	36.001	34.701	33.101	39.601	33.601	32.801	32.701	32.701	32.301	32.301	32.301	32.301	32.301	33.801	33.801	33.801	33.801	33.801	33.801	33.801	34.801	35.601	36.901	36.901	35.601	34.401	37.201	39.101	37.801	39.501	41.201
MK249266_Finch_associated_genomovirus_5_E36N_A	31.101	32.901	31.201	34.201	34.201	32.601	34.301	34.301	34.901	34.101	34.801	34.301	34.301	33.901	36.201	35.601	33.901	36.101	35.101	34.001	32.401	38.901	32.901	32.801	32.701	32.701	32.301	32.301	32.301	32.301	32.301	34.101	34.101	34.101	34.101	34.101	34.101	34.101	34.501	35.601	36.901	36.901	35.601	33.701	38.401	38.201	37.701	37.801	40.201
MK249290_Finch_associated_genomovirus_5_E50N_A	30.601	34.601	30.901	32.801	32.801	31.701	34.201	34.201	34.301	34.101	34.501	32.601	32.601	33.801	35.801	35.101	33.801	35.401	34.601	33.901	32.101	38.801	32.901	32.401	33.201	33.201	32.901	32.901	31.601	31.601	31.601	33.301	33.301	33.301	33.301	33.301	33.301	33.301	34.001	35.801	36.901	36.901	34.701	33.001	37.101	37.201	36.601	38.401	40.101
MK249283_Finch_associated_genomovirus_5_E48N_E	29.501	36.501	32.101	32.401	32.401	34.301	34.601	34.601	32.701	37.701	37.101	34.901	34.901	35.401	32.601	35.301	35.101	34.301	34.501	35.901	35.101	38.501	33.801	33.801	34.101	34.101	33.801	33.801	31.301	31.301	31.301	32.701	32.701	32.701	32.701	32.701	32.701	32.701	34.001	35.201	36.101	36.101	36.401	34.001	37.201	36.001	36.001	40.301	43.001
MK249237_Finch_associated_genomovirus_5_A2N_B	27.701	34.301	31.801	34.401	34.401	35.101	35.501	35.501	33.901	34.701	39.901	35.301	35.301	33.601	32.401	35.201	30.901	34.001	33.301	32.601	32.801	40.401	32.301	32.001	32.001	32.001	31.601	31.601	31.301	31.601	31.601	32.501	32.501	32.501	32.501	32.501	32.501	32.501	33.101	33.601	33.801	34.101	35.501	35.101	34.601	33.401	35.301	40.001	40.701
MK249247_Finch_associated_genomovirus_5_A4P_A	27.701	34.301	31.801	34.401	34.401	35.101	35.501	35.501	33.901	34.701	39.901	35.301	35.301	33.601	32.401	35.201	30.901	34.001	33.301	32.601	32.801	40.401	32.301	32.001	32.001	32.001	31.601	31.601	31.301	31.601	31.601	32.501	32.501	32.501	32.501	32.501	32.501	32.501	33.101	33.601	33.801	34.101	35.501	35.101	34.601	33.401	35.301	40.001	40.701
MK249249_Finch_associated_genomovirus_5_A4N_B	27.701	34.301	31.801	34.401	34.401	35.101	35.501	35.501	33.901	34.701	39.901	35.301	35.301	33.601	32.401	35.201	30.901	34.001	33.301	32.601	32.801	40.401	32.301	32.001	32.001	32.001	31.601	31.601	31.301	31.601	31.601	32.501	32.501	32.501	32.501	32.501	32.501	32.501	33.101	33.601	33.801	34.101	35.501	35.101	34.601	33.401	35.301	40.001	40.701
MK249257_Finch_associated_genomovirus_5_E20P_A	27.701	34.301	31.801	34.401	34.401	35.101	35.501	35.501	33.901	34.701	39.901	35.301	35.301	33.601	32.401	35.201	30.901	34.001	33.301	32.601	32.801	40.401	32.301	32.001	32.001	32.001	31.601	31.601	31.301	31.601	31.601	32.501	32.501	32.501	32.501	32.501	32.501	32.501	33.101	33.601	33.801	34.101	35.501	35.101	34.601	33.401	35.301	40.001	40.701
MK249259_Finch_associated_genomovirus_5_E20N_B	27.701	34.301	31.801	34.401	34.401	35.101	35.501	35.501	33.901	34.701	39.901	35.301	35.301	33.601	32.401	35.201	30.901	34.001	33.301	32.601	32.801	40.401	32.301	32.001	32.001	32.001	31.601	31.601	31.301	31.601	31.601	32.501	32.501	32.501	32.501	32.501	32.501	32.501	33.101	33.601	33.801	34.101	35.501	35.101	34.601	33.401	35.301	40.001	40.701
MK249265_Finch_associated_genomovirus_5_E36N_B	27.701	34.301	31.801	34.401	34.401	35.101	35.501	35.501	33.901	34.701	39.901	35.301	35.301	33.601	32.401	35.201	30.901	34.001	33.301	32.601	32.801	40.401	32.301	32.001	32.001	32.001	31.601	31.601	31.301	31.601	31.601	32.501	32.501	32.501	32.501	32.501	32.501	32.501	33.101	33.601	33.801	34.101	35.501	35.101	34.601	33.401	35.301	40.001	40.701
MK249267_Finch_associated_genomovirus_5_E36P_A	27.701	34.301	31.801	34.401	34.401	35.101	35.501	35.501	33.901	34.701	39.901	35.301	35.301	33.601	32.401	35.201	30.901	34.001	33.301	32.601	32.801	40.401	32.301	32.001	32.001	32.001	31.601	31.601	31.301	31.601	31.601	32.501	32.501	32.501	32.501	32.501	32.501	32.501	33.101	33.601	33.801	34.101	35.501	35.101	34.601	33.401	35.301	40.001	40.701
MK249278_Finch_associated_genomovirus_5_E45P_B	27.701	34.301	31.801	34.401	34.401	35.101	35.501	35.501	33.901	34.701	39.901	35.301	35.301	33.601	32.401	35.201	30.901	34.001	33.301	32.601	32.801	40.401	32.301	32.001	32.001	32.001	31.601	31.601	31.301	31.601	31.601	32.501	32.501	32.501	32.501	32.501	32.501	32.501	33.101	33.601	33.801	34.101	35.501	35.101	34.601	33.401	35.301	40.001	40.701
MK249284_Finch_associated_genomovirus_5_E48N_A	27.701	34.301	31.801	34.401	34.401	35.101	35.501	35.501	33.901	34.701	39.901	35.301	35.301	33.601	32.401	35.201	30.901	34.001	33.301	32.601	32.801	40.401	32.301	32.001	32.001	32.001	31.601	31.601	31.301	31.601	31.601	32.501	32.501	32.501	32.501	32.501	32.501	32.501	33.101	33.601	33.801	34.101	35.501	35.101	34.601	33.401	35.301	40.001	40.701
MK249299_Finch_associated_genomovirus_5_E48P_A	27.701	34.301	31.801	34.401	34.401	35.101	35.501	35.501	33.901	34.701	39.901	35.301	35.301	33.601	32.401	35.201	30.901	34.001	33.301	32.601	32.801	40.401	32.301	32.001	32.001	32.001	31.601	31.601	31.301	31.601	31.601	32.501	32.501	32.501	32.501	32.501	32.501	32.501	33.101	33.601	33.801	34.101	35.501	35.101	34.601	33.401	35.301	40.001	40.701
MK249291_Finch_associated_genomovirus_5_E50N_B	27.701	34.301	31.801	34.401	34.401	35.101	35.501	35.501	33.901	34.701	40.301	35.601	35.601	33.601	32.401	35.201	30.901	34.001	33.301	32.601	32.401	40.401	32.601	32.301	32.001	32.001	31.601	31.601	31.301	31.601	31.601	32.101	32.101	32.101	32.101	32.101	32.101	32.101	32.801	33.201	33.801	33.801	35.201	35.101	34.601	33.401	35.301	40.001	40.701
MK249280_Finch_associated_genomovirus_5_E48N_B	29.901	30.001	29.301	32.501	32.501	33.801	32.901	32.901	32.901	33.501	35.801	34.701	34.701	36.001	34.901	36.101	34.701	37.101	36.701	35.201	33.101	33.901	32.101	32.601	29.001	30.201	29.801	29.801	30.401	30.701	30.401	33.301	33.301	33.301	33.301	33.301	33.301	33.301	34.401	31.501	28.901	28.501	33.201	34.001	32.601	31.901	34.001	36.201	36.601
MK249282_Finch_associated_genomovirus_5_E48N_D	30.601	29.501	29.901	34.401	34.401	35.001	31.701	31.701	31.301	38.101	35.501	34.801	34.801	33.601	33.701	35.501	34.301	38.001	38.001	32.701	31.201	35.501	31.701	32.201	32.201	32.201	31.801	31.801	32.601	32.601	32.601	34.201	34.201	34.201	34.201	34.201	34.201	34.201	34.901	34.101	35.101	35.101	35.701	32.801	30.701	33.901	34.801	35.401	37.201
GQ365709_Gemycircularvirus_Sclerotinia_sclerotiorum_hypovirulence_associated_DNA_virus_1	30.901	32.901	31.701	32.001	32.001	31.601	31.401	31.401	32.001	33.601	35.801	33.701	33.701	30.801	33.101	31.601	30.001	32.501	31.301	33.301	31.801	34.201	30.001	29.001	31.501	31.901	31.901	31.901	31.101	30.701	31.101	29.401	29.401	29.401	29.401	29.401	29.401	29.401	32.201	30.901	32.501	32.401	32.801	35.601	33.401	28.101	33.001	39.201	39.601
KF268025_Gemycircularvirus_Sclerotinia_sclerotiorum_hypovirulence_associated_DNA_virus_1	31.301	32.501	32.301	32.401	32.401	32.301	32.401	32.401	31.301	35.001	36.101	35.101	35.101	30.501	33.601	33.401	32.801	31.901	30.601	33.701	31.501	33.601	30.701	29.301	32.501	32.501	32.501	32.501	32.101	31.701	32.101	30.401	30.401	30.401	30.401	30.401	30.401	30.401	32.901	32.901	31.901	33.001	33.401	35.301	33.401	28.401	33.701	39.201	39.201
KF268026_Gemycircularvirus_Sclerotinia_sclerotiorum_hypovirulence_associated_DNA_virus_1	31.301	32.501	32.301	32.701	32.701	32.301	32.401	32.401	31.301	34.001	36.101	33.701	33.701	30.501	33.101	33.401	32.801	31.901	30.601	33.301	31.501	34.001	30.701	29.301	32.501	32.501	32.501	32.501	32.101	31.701	32.101	30.401	30.401	30.401	30.401	30.401	30.401	30.401	32.901	31.301	31.901	33.001	33.401	35.301	33.401	28.401	33.701	39.201	39.201
KF268027_Gemycircularvirus_Sclerotinia_sclerotiorum_hypovirulence_associated_DNA_virus_1	31.301	32.501	32.301	32.701	32.701	32.301	32.401	32.401	31.301	34.001	36.101	33.701	33.701	30.501	33.101	33.401	32.801	31.901	30.601	33.301	31.501	34.001	30.701	29.301	32.501	32.501	32.501	32.501	32.101	31.701	32.101	30.401	30.401	30.401	30.401	30.401	30.401	30.401	32.901	31.301	31.901	33.001	33.401	35.301	33.401	28.401	33.701	39.201	39.201
KF268028_Gemycircularvirus_Sclerotinia_sclerotiorum_hypovirulence_associated_DNA_virus_1	31.301	32.501	32.301	32.701	32.701	32.301	32.401	32.401	31.301	34.001	36.101	33.701	33.701	30.501	33.101	33.401	32.801	31.901	30.601	33.301	31.501	34.001	30.701	29.301	32.501	32.501	32.501	32.501	32.101	31.701	32.101	30.401	30.401	30.401	30.401	30.401	30.401	30.401	32.901	31.301	31.901	33.001	33.401	35.301	33.401	28.401	33.701	39.201	39.201
KM598382_Gemycircularvirus_Sclerotinia_sclerotiorum_hypovirulence_associated_DNA_virus_1	31.301	32.501	32.301	32.701	32.701	32.301	32.401	32.401	31.301	34.001	36.101	33.701	33.701	30.501	33.101	33.401	32.801	31.901	30.601	33.301	31.501	34.001	30.701	29.301	32.501	32.501	32.501	32.501	32.101	31.701	32.101	30.401	30.401	30.401	30.401	30.401	30.401	30.401	32.901	31.301	31.901	33.001	33.401	35.301	33.401	28.401	33.701	39.201	39.201
KM598383_Gemycircularvirus_Sclerotinia_sclerotiorum_hypovirulence_associated_DNA_virus_1	31.301	32.501	32.301	32.701	32.701	32.301	32.401	32.401	31.301	34.001	36.101	33.701	33.701	30.501	33.101	33.401	32.801	31.901	30.601	33.301	31.501	34.001	30.701	29.301	32.501	32.501	32.501	32.501	32.101	31.701	32.101	30.401	30.401	30.401	30.401	30.401	30.401	30.401	32.901	31.301	31.901	33.001	33.401	35.301	33.401	28.401	33.701	39.201	39.201
KM598384_Gemycircularvirus_Sclerotinia_sclerotiorum_hypovirulence_associated_DNA_virus_1	31.301	32.501	32.301	32.701	32.701	32.301	32.401	32.401	31.301	34.001	36.101	33.701	33.701	30.501	33.101	33.401	32.801	31.901	30.601	33.301	31.501	34.001	30.701	29.301	32.501	32.501	32.501	32.501	32.101	31.701	32.101	30.401	30.401	30.401	30.401	30.401	30.401	30.401	32.901	31.301	31.901	33.001	33.401	35.301	33.401	28.401	33.701	39.201	39.201
MH939401_Gemykolovirus_Plant_associated_genomovirus_9	29.701	31.201	32.401	29.901	29.901	32.801	32.301	32.301	34.901	33.001	35.101	35.001	35.001	31.401	33.401	33.001	33.101	31.201	30.701	30.901	33.901	38.801	31.401	31.101	34.901	34.901	34.901	34.901	29.301	28.601	29.301	28.401	28.401	28.401	28.401	28.401	28.401	28.401	25.501	32.101	34.401	35.101	34.501	33.201	32.201	30.201	35.201	41.401	38.801
MH939406_Gemykolovirus_Plant_associated_genomovirus_9	29.701	31.201	32.701	30.201	30.201	32.801	32.301	32.301	35.301	33.001	35.101	35.401	35.401	31.801	33.401	33.001	33.101	31.501	31.101	30.901	33.901	39.101	31.401	31.101	35.301	35.301	35.301	35.301	29.301	28.601	29.301	28.801	28.801	28.801	28.801	28.801	28.801	28.801	25.801	32.401	34.701	35.401	34.801	33.601	32.501	30.601	35.501	41.401	38.801
MF173066_Gemykolovirus_Tick_associated_genomovirus_2	28.201	33.701	29.701	36.301	36.301	32.201	35.201	35.201	33.601	34.401	35.401	33.101	33.101	33.201	32.801	29.701	31.001	33.201	32.001	34.401	33.901	35.601	27.901	28.801	32.801	32.801	33.101	33.101	31.801	31.501	31.801	30.001	28.701	28.701	28.701	28.701	28.701	28.701	28.701	31.501	29.901	29.901	31.301	34.901	33.001	31.301	33.601	35.401	34.001
MH939392_Gemykolovirus_Plant_associated_genomovirus_9	33.601	31.701	29.301	32.901	32.901	37.301	36.401	36.401	37.201	34.401	36.901	34.001	34.001	31.601	34.601	32.901	35.301	31.201	31.201	32.101	33.801	36.901	31.801	31.201	32.701	33.301	33.301	33.301	28.301	27.901	27.901	28.201	28.201	28.201	28.201	28.201	28.201	28.201	29.401	32.001	28.601	28.701	30.401	31.901	32.001	32.601	34.101	34.101	33.701
MH939402_Gemykolovirus_Plant_associated_genomovirus_9	33.601	31.701	29.301	32.901	32.901	37.301	36.401	36.401	37.201	34.401	36.901	34.001	34.001	31.601	34.601	32.901	35.301	31.201	31.201	32.101	33.801	36.901	31.801	31.201	32.701	33.301	33.301	33.301	28.301	27.901	27.901	28.201	28.201	28.201	28.201	28.201	28.201	28.201	29.401	32.001	28.601	28.701	30.401	31.901	32.001	32.601	34.101	34.101	33.701
MH939408_Gemykolovirus_Plant_associated_genomovirus_9	33.601	31.701	29.301	32.901	32.901	37.301	36.401	36.401	37.201	34.401	36.901	34.001	34.001	31.601	34.601	32.901	35.301	31.201	31.201	32.101	33.801	36.901	31.801	31.201	32.701	33.301	33.301	33.301	28.301	27.901	27.901	28.201	28.201	28.201	28.201	28.201	28.201	28.201	29.401	32.001	28.601	28.701	30.401	31.901	32.001	32.601	34.101	34.101	33.701
MH939409_Gemykolovirus_Plant_associated_genomovirus_9	33.601	31.701	29.301	32.901	32.901	37.001	36.101	36.101	36.901	34.401	36.601	33.701	33.701	31.301	34.201	32.501	34.901	30.901	30.901	31.801	33.401	36.901	31.801	31.201	32.301	33.001	33.001	33.001	27.901	27.601	27.601	27.901	27.901	27.901	27.901	27.901	27.901	27.901	29.101	32.001	28.601	28.701	30.401	31.601	31.701	32.601	34.101	34.101	33.701
MG641212_Gemykolovirus_Lepus_americanus_faeces_associated_genomovirus_SHP11	34.901	33.001	32.301	30.401	30.401	30.601	31.101	31.101	32.501	35.201	38.101	34.101	34.101	33.801	34.401	34.401	33.701	33.801	33.301	33.201	35.201	35.301	31.101	30.701	34.501	34.501	34.501	34.501	31.401	31.101	31.101	27.901	27.901	27.901	27.901	27.901	27.901	27.901	27.901	34.601	32.101	30.901	32.201	31.001	30.701	34.301	37.901	35.801	34.101
JX185429_Gemycircularvirus_Dragonfly_associated_circular_virus_2	32.201	34.201	29.901	33.301	33.301	34.201	33.101	33.101	36.201	34.201	37.901	36.701	36.701	33.001	31.001	32.301	31.001	34.101	32.401	33.601	34.201	39.101	33.701	32.501	33.701	33.701	33.801	33.801	28.601	28.601	29.001	34.101	34.101	34.101	34.101	34.101	34.101	34.101	34.301	35.101	33.101	33.401	35.901	36.001	33.101	33.901	36.201	35.801	36.701
MH545497_Gemycircularvirus_Bark_beetle_associated_circular_virus_1	32.401	35.001	27.601	33.001	33.001	34.201	35.801	35.801	35.301	35.401	38.301	35.401	35.401	37.101	31.601	32.301	31.301	34.101	32.401	34.201	34.901	37.201	32.801	32.501	35.701	35.701	35.801	35.801	29.101	29.101	29.401	31.501	31.501	31.501	31.501	31.501	31.501	31.501	32.401	34.901	36.201	35.601	36.101	34.901	35.301	32.401	36.401	37.001	36.001
KT862251_Gemycircularvirus_Faeces_associated_gemycircularvirus_16	29.001	30.701	28.501	32.001	32.001	29.601	29.901	29.901	29.401	31.801	34.501	30.401	30.401	31.101	28.701	28.301	28.501	30.701	29.301	29.401	27.901	36.501	29.601	28.101	31.401	31.401	30.101	30.101	25.001	25.001	25.001	25.701	25.301	25.301	25.301	25.301	25.301	25.301	23.901	32.601	32.201	31.501	31.501	29.701	31.401	31.001	32.501	34.001	36.301
MG571096_Gemycircularvirus_Bark_beetle_associated_genomovirus_1	35.001	35.201	27.601	30.601	30.601	33.001	31.701	31.701	34.801	30.701	34.201	33.201	33.201	33.001	29.301	28.501	29.801	28.901	29.101	29.301	26.701	35.901	29.401	29.401	32.301	32.301	31.701	31.701	31.301	31.601	31.601	27.301	27.301	27.301	27.301	27.301	27.301	27.301	27.001	28.101	30.101	29.801	31.301	32.401	32.001	34.101	34.301	35.701	33.801
MG641198_Gemycircularvirus_Lynx_canadensis_faeces_associated_genomovirus_CL3_128	33.201	30.701	28.201	31.201	31.201	30.701	29.001	29.001	33.001	29.701	35.301	33.701	33.701	31.401	29.001	28.701	27.501	26.001	27.201	27.001	25.501	36.401	27.901	27.501	30.801	30.801	30.401	30.401	30.001	29.701	29.701	25.301	25.301	25.301	25.301	25.301	25.301	25.301	26.901	29.501	28.001	28.401	28.701	30.401	29.601	34.401	34.501	33.901	34.301
KF371641_Gemycircularvirus_Faecal_associated_gemycircularvirus_1c	33.301	35.001	35.401	31.801	31.801	34.901	36.601	36.601	35.601	33.701	34.301	31.801	31.801	33.701	33.601	33.401	35.601	33.801	33.401	35.401	31.501	38.501	31.801	32.201	33.601	33.601	33.601	33.601	32.101	32.801	32.401	29.101	29.101	29.101	29.101	29.101	29.101	29.101	29.501	33.001	34.101	34.501	31.101	34.201	33.701	33.101	34.201	37.001	33.001
KF371642_Gemycircularvirus_Faecal_associated_gemycircularvirus_1b	33.701	35.901	35.501	35.801	35.801	34.801	36.301	36.301	37.501	34.701	35.201	33.501	33.501	34.601	33.901	34.501	35.601	34.501	34.201	34.901	32.901	37.101	32.101	31.601	32.301	32.301	32.301	32.301	30.601	31.301	30.901	30.701	30.701	30.701	30.701	30.701	30.701	30.701	30.701	33.601	33.901	34.301	31.801	37.801	34.601	33.001	34.501	36.301	34.601
KY214442_Gemycircularvirus_Lupine_feces_associated_gemycircularvirus_2	33.201	36.001	34.001	33.901	33.901	35.101	34.101	34.101	37.401	33.801	34.501	32.001	32.001	33.901	30.301	34.301	33.901	31.801	32.901	32.701	31.701	36.301	30.801	28.201	34.001	34.001	34.001	34.001	30.101	30.401	30.401	29.001	29.001	29.001	29.001	29.001	29.001	29.001	30.401	32.401	32.701	33.001	33.901	37.201	35.101	31.501	32.201	35.901	34.301
KY214443_Gemycircularvirus_Lupine_feces_associated_gemycircularvirus_1	28.501	33.101	30.301	31.401	31.401	31.901	32.801	32.801	36.301	31.801	32.301	29.901	29.901	31.401	28.001	32.401	32.001	30.301	31.301	30.201	28.001	34.601	30.301	27.001	32.501	32.501	32.501	32.501	27.601	27.901	27.901	25.901	25.901	25.901	25.901	25.901	25.901	25.901	25.701	31.401	30.501	30.901	32.201	32.601	32.201	31.601	29.601	34.901	33.401
KF371637_Gemycircularvirus_Faecal_associated_gemycircularvirus_5	30.801	34.101	31.801	30.201	30.201	33.801	33.101	33.101	32.401	32.501	38.401	32.601	32.601	30.601	32.601	33.301	32.101	31.501	31.701	34.601	29.901	39.301	32.001	32.901	33.401	33.401	33.101	33.101	33.901	33.601	33.901	31.101	31.101	31.101	31.101	31.101	31.101	31.101	29.101	28.901	29.401	30.101	28.901	33.701	32.101	34.901	35.601	37.501	36.001
KF371643_Gemycircularvirus_Faecal_associated_gemycircularvirus_1a	31.301	33.201	31.001	31.601	31.601	30.101	31.301	31.301	31.601	35.201	33.701	34.301	34.301	30.201	32.201	31.801	32.601	33.301	33.001	33.001	31.401	32.501	27.501	27.101	34.601	34.901	34.601	34.601	31.201	30.801	31.201	30.001	30.001	30.001	30.001	30.001	30.001	30.001	30.401	30.401	30.201	30.501	30.701	33.001	31.401	35.201	35.901	32.801	33.201
KF371639_Gemycircularvirus_Faecal_associated_gemycircularvirus_3	29.801	35.501	35.501	33.101	33.101	34.101	31.601	31.601	32.901	36.401	37.001	33.901	33.901	31.901	36.301	32.901	30.601	33.901	33.001	33.301	33.801	35.501	31.801	32.201	35.701	35.701	35.701	35.701	31.601	31.301	31.601	31.801	31.401	31.401	31.401	31.401	31.401	31.401	31.101	32.401	31.501	31.201	31.201	32.901	33.301	33.001	35.501	37.201	36.001
MH939381_Gemykolovirus_Plant_associated_genomovirus_8	32.801	31.601	29.401	33.001	33.001	38.601	36.501	36.501	36.801	34.301	38.801	36.501	36.501	34.001	36.101	36.601	35.801	36.701	34.901	35.101	37.801	35.301	31.001	32.001	35.001	35.001	35.401	35.401	32.801	32.401	32.801	34.101	34.101	34.101	34.101	34.101	34.101	34.101	33.101	32.101	32.201	31.901	33.801	37.601	36.601	35.601	38.101	39.401	38.501
MH939393_Gemykolovirus_Plant_associated_genomovirus_8	32.801	31.601	29.401	33.001	33.001	38.601	36.501	36.501	36.801	34.301	38.801	36.501	36.501	34.001	36.101	36.601	35.801	36.701	34.901	35.101	37.801	35.301	31.001	32.001	35.001	35.001	35.401	35.401	32.801	32.401	32.801	34.101	34.101	34.101	34.101	34.101	34.101	34.101	33.101	32.101	32.201	31.901	33.801	37.601	36.601	35.601	38.101	39.401	38.501
MH939433_Gemykolovirus_Plant_associated_genomovirus_8	32.801	31.601	29.401	33.001	33.001	38.601	36.501	36.501	36.801	34.301	38.801	36.501	36.501	34.001	36.101	36.601	35.801	36.701	34.901	35.101	37.801	35.301	31.001	32.001	35.001	35.001	35.401	35.401	32.801	32.401	32.801	34.101	34.101	34.101	34.101	34.101	34.101	34.101	33.101	32.101	32.201	31.901	33.801	37.601	36.601	35.601	38.101	39.401	38.501
MH939443_Gemykolovirus_Plant_associated_genomovirus_8	33.101	31.601	28.901	33.001	33.001	38.201	36.201	36.201	37.501	34.301	38.501	36.101	36.101	34.001	36.101	36.301	34.601	36.701	35.001	34.801	38.101	35.301	31.001	32.001	34.701	34.701	35.001	35.001	32.001	31.601	32.001	33.801	33.801	33.801	33.801	33.801	33.801	33.801	32.801	32.101	32.401	32.101	33.801	38.001	35.901	35.601	36.901	39.501	38.901
MH939404_Gemykolovirus_Plant_associated_genomovirus_8	32.801	31.601	28.401	33.001	33.001	38.601	36.501	36.501	36.801	33.301	38.801	37.201	37.201	34.001	36.101	36.901	34.601	35.801	34.101	35.501	37.801	35.301	31.001	32.001	34.701	34.701	35.001	35.001	32.801	32.401	32.801	34.101	34.101	34.101	34.101	34.101	34.101	34.101	33.101	32.301	32.401	32.101	33.801	37.301	36.901	35.601	37.201	39.401	38.501
MH939441_Gemykolovirus_Plant_associated_genomovirus_8	32.801	31.601	28.401	32.501	32.501	38.601	36.501	36.501	36.801	33.301	38.801	37.201	37.201	34.001	36.101	36.901	34.601	35.801	34.101	35.101	37.801	34.901	30.701	32.001	35.001	35.001	35.401	35.401	33.101	32.801	33.101	34.101	34.101	34.101	34.101	34.101	34.101	34.101	33.101	32.701	32.801	32.401	34.101	36.301	36.901	35.601	37.201	38.701	37.801
MH939391_Gemykolovirus_Plant_associated_genomovirus_8	33.101	32.001	28.501	32.501	32.501	38.601	36.501	36.501	36.801	33.301	38.801	37.201	37.201	34.001	35.701	36.901	34.601	35.801	34.101	35.101	37.801	34.901	30.701	32.001	34.701	34.701	35.001	35.001	33.101	32.801	33.101	34.101	34.101	34.101	34.101	34.101	34.101	34.101	33.101	32.701	32.801	32.401	34.101	36.301	36.901	35.601	37.201	38.701	37.801
MH939395_Gemykolovirus_Plant_associated_genomovirus_8	33.101	31.601	28.101	32.701	32.701	38.201	36.201	36.201	36.501	33.001	38.501	36.801	36.801	33.701	35.401	36.601	34.201	35.501	33.801	34.801	37.501	34.601	30.301	31.601	34.301	34.301	34.701	34.701	32.801	32.401	32.801	33.801	33.801	33.801	33.801	33.801	33.801	33.801	32.801	32.301	32.401	32.101	33.801	36.001	36.601	35.301	36.901	38.401	37.501
MH939403_Gemykolovirus_Plant_associated_genomovirus_8	33.101	31.601	28.101	32.701	32.701	38.201	36.201	36.201	36.501	33.001	38.501	36.801	36.801	33.701	35.401	36.601	34.201	35.501	33.801	34.801	37.501	34.601	30.301	31.601	34.301	34.301	34.701	34.701	32.801	32.401	32.801	33.801	33.801	33.801	33.801	33.801	33.801	33.801	32.801	32.301	32.401	32.101	33.801	36.001	36.601	35.301	36.901	38.401	37.501
MH939405_Gemykolovirus_Plant_associated_genomovirus_8	33.101	32.001	28.501	32.501	32.501	38.601	36.501	36.501	36.801	33.301	38.801	37.201	37.201	34.001	35.701	36.901	34.601	35.801	34.101	35.101	37.801	34.901	30.701	32.001	34.701	34.701	35.001	35.001	33.101	32.801	33.101	34.101	34.101	34.101	34.101	34.101	34.101	34.101	33.101	32.701	32.801	32.401	34.101	36.301	36.901	35.601	37.201	38.701	37.801
MH939400_Gemykolovirus_Plant_associated_genomovirus_8	33.101	32.001	28.101	32.501	32.501	38.201	36.201	36.201	36.801	33.301	38.501	37.201	37.201	34.001	35.701	36.901	34.601	35.801	34.101	35.101	37.801	34.901	30.701	31.601	34.301	34.301	34.701	34.701	33.101	32.801	33.101	32.101	32.101	32.101	32.101	32.101	32.101	32.101	31.101	32.701	32.801	32.401	34.101	36.301	36.901	35.601	37.201	38.701	37.801
MH939389_Gemykolovirus_Plant_associated_genomovirus_8	32.201	34.501	30.301	31.701	31.701	37.701	36.401	36.401	36.101	34.401	40.001	35.501	35.501	34.401	34.501	36.001	34.901	36.901	35.201	34.301	36.101	35.701	31.801	30.801	35.501	35.501	36.501	36.501	33.001	31.501	31.801	33.101	33.101	33.101	33.101	33.101	33.101	33.101	32.101	32.701	32.201	31.901	35.301	38.201	37.201	35.101	37.701	38.901	40.301
MH939399_Gemykolovirus_Plant_associated_genomovirus_8	32.201	34.501	30.301	31.701	31.701	37.701	36.401	36.401	36.101	34.401	40.001	35.501	35.501	34.401	34.501	36.001	34.901	36.901	35.201	34.301	36.101	35.701	31.801	30.801	35.501	35.501	36.501	36.501	33.001	31.501	31.801	33.101	33.101	33.101	33.101	33.101	33.101	33.101	32.101	32.701	32.201	31.901	35.301	38.201	37.201	35.101	37.701	38.901	40.301
KT253577_Gemycircularvirus_Poaceae_associated_gemycircularvirus_1	30.901	34.301	29.301	31.901	31.901	32.701	34.601	34.601	34.901	32.601	35.101	35.001	35.001	33.801	35.201	33.101	35.901	35.201	33.101	33.401	35.501	34.801	30.901	31.901	30.101	30.101	30.001	30.001	33.301	33.001	33.301	30.501	30.501	30.501	30.501	30.501	30.501	30.501	30.101	32.801	29.901	30.201	33.201	35.201	32.901	33.801	37.701	35.601	37.001
KT253578_Gemycircularvirus_Poaceae_associated_gemycircularvirus_1	30.901	34.301	29.301	31.901	31.901	32.701	34.601	34.601	34.901	32.601	35.101	35.001	35.001	33.801	35.201	33.101	35.901	35.201	33.101	33.401	35.501	34.801	30.901	31.901	30.101	30.101	30.001	30.001	33.301	33.001	33.301	30.501	30.501	30.501	30.501	30.501	30.501	30.501	30.101	32.801	29.901	30.201	33.201	35.201	32.901	33.801	37.701	35.601	37.001
KT253579_Gemycircularvirus_Poaceae_associated_gemycircularvirus_1	30.901	34.301	29.301	31.901	31.901	32.701	34.601	34.601	34.901	32.601	35.101	35.001	35.001	33.801	35.201	33.101	35.901	35.201	33.101	33.401	35.501	34.801	30.901	31.901	30.101	30.101	30.001	30.001	33.301	33.001	33.301	30.501	30.501	30.501	30.501	30.501	30.501	30.501	30.101	32.801	29.901	30.201	33.201	35.201	32.901	33.801	37.701	35.601	37.001
MG571101_Gemycircularvirus_Bark_beetle_associated_genomovirus_5	33.501	32.801	32.401	36.201	36.201	32.401	33.601	33.601	36.701	35.601	35.601	34.401	34.401	34.601	33.101	36.001	34.901	32.301	32.201	30.001	35.201	39.701	33.701	32.801	35.101	35.101	35.101	35.101	33.201	32.901	33.201	30.801	30.801	30.801	30.801	30.801	30.801	30.801	32.701	35.001	33.401	34.101	34.601	32.201	32.801	35.601	34.001	41.601	39.001
KF371636_Gemycircularvirus_Faecal_associated_gemycircularvirus_6	28.301	30.501	28.801	29.501	29.501	33.801	36.901	36.901	33.101	33.001	36.701	33.301	33.301	32.401	32.501	33.201	31.401	33.201	33.901	30.601	30.101	31.801	27.001	27.601	31.801	31.801	32.701	32.701	28.901	28.501	28.901	28.401	28.701	28.701	28.701	28.701	28.701	28.701	28.701	29.801	30.101	30.101	30.601	31.101	34.701	32.101	35.801	36.501	33.601
KT862248_Gemycircularvirus_Faeces_associated_gemycircularvirus_18	23.101	28.201	28.801	31.201	31.201	31.801	30.101	30.101	31.401	31.701	34.701	30.101	30.101	29.601	27.901	27.701	26.401	27.101	27.301	26.801	30.201	33.001	30.001	30.901	32.201	32.201	33.601	33.601	30.401	30.401	30.401	28.101	28.101	28.101	28.101	28.101	28.101	28.101	28.901	30.001	29.501	30.501	31.101	34.801	33.401	27.101	31.201	34.501	34.701
KY308268_Gemycircularvirus_Thrips_associated_genomovirus_1	31.901	28.201	31.201	32.201	32.201	31.301	31.501	31.501	29.601	28.501	33.201	30.601	30.601	31.301	30.101	30.701	31.801	31.301	31.301	32.801	30.701	31.001	26.601	25.301	30.401	30.401	31.001	31.001	28.801	28.401	28.801	30.001	28.101	28.101	28.101	28.101	28.101	28.101	28.401	29.501	27.101	27.501	28.401	34.201	33.001	33.101	32.801	34.701	37.101
KY308270_Gemykolovirus_Thrips_associated_genomovirus_4	28.601	30.901	30.001	27.201	27.201	28.801	28.601	28.601	33.101	29.201	32.901	31.901	31.901	32.201	30.401	30.001	33.601	32.101	32.101	32.601	30.001	31.101	26.901	26.501	31.001	31.001	31.401	31.401	27.801	27.501	27.801	30.101	30.101	30.101	30.101	30.101	30.101	30.101	30.501	29.701	28.501	27.901	30.301	31.901	29.001	32.001	30.801	38.101	34.901
KF371640_Gemycircularvirus_Faecal_associated_gemycircularvirus_2	30.501	33.201	33.501	33.501	33.501	33.301	33.701	33.701	35.801	33.701	35.201	34.401	34.401	34.601	34.101	33.101	34.101	34.201	33.801	32.101	29.401	34.501	30.101	31.001	29.901	29.901	29.601	29.601	33.701	33.001	33.301	28.501	28.501	28.501	28.501	28.501	28.501	28.501	28.201	32.401	33.901	34.301	31.401	27.701	29.401	33.201	34.901	35.401	34.001
KT732792_Gemycircularvirus_Pacific_flying_fox_faeces_associated_gemycircularvirus_2	27.301	34.501	31.801	33.201	33.201	31.701	34.501	34.501	32.301	36.101	34.801	36.501	36.501	34.501	35.501	33.601	32.701	33.201	33.601	35.001	32.901	37.001	29.401	29.401	34.701	34.701	34.701	34.701	37.501	36.501	36.801	32.601	32.601	32.601	32.601	32.601	32.601	32.601	33.001	33.301	31.401	32.401	32.801	32.901	36.001	36.101	33.901	36.901	37.601
KT732793_Gemycircularvirus_Pacific_flying_fox_faeces_associated_gemycircularvirus_2	25.901	34.001	31.901	33.601	33.601	31.501	34.501	34.501	32.301	33.901	34.501	35.201	35.201	35.801	35.301	33.201	33.001	33.601	33.901	35.301	33.601	37.001	28.701	29.001	34.401	34.401	34.401	34.401	37.501	36.501	36.801	32.901	32.901	32.901	32.901	32.901	32.901	32.901	33.301	33.701	31.401	32.401	32.801	32.901	36.001	35.801	33.901	36.301	36.101
KR912221_Gemycircularvirus_Gemycircularvirus_gemy_ch_rat1	29.401	32.101	30.901	28.201	28.201	30.101	31.101	31.101	31.901	30.801	33.601	28.501	28.501	30.201	28.901	29.501	31.301	30.101	32.401	30.501	28.901	36.501	27.501	27.101	31.101	30.701	30.701	30.701	31.001	31.401	31.401	27.501	27.501	27.501	27.501	27.501	27.501	27.501	28.301	30.101	29.101	28.601	28.601	30.701	29.201	31.301	32.801	31.501	31.601
MG641197_Gemycircularvirus_Lynx_canadensis_faeces_associated_genomovirus_CL1_148	30.501	34.301	30.401	29.701	29.701	31.801	33.401	33.401	34.901	31.601	35.801	33.801	33.801	35.501	35.301	35.101	36.201	33.301	34.401	34.501	33.001	35.501	31.301	29.501	33.801	33.401	33.101	33.101	32.801	32.801	33.101	31.001	31.001	31.001	31.001	31.001	31.001	31.001	33.001	32.401	36.701	35.901	34.701	35.301	34.901	34.201	34.501	36.801	36.101
MH545503_Gemycircularvirus_Spider_associated_circular_virus_1	30.901	36.201	35.701	29.201	29.201	33.001	33.601	33.601	31.101	32.001	34.801	32.601	32.601	35.901	34.501	35.101	33.301	32.901	33.401	34.401	35.301	33.301	32.401	31.601	32.701	32.301	32.001	32.001	32.901	32.601	32.901	27.001	27.801	27.801	27.801	27.801	27.801	27.801	31.301	31.401	29.301	29.701	31.801	34.601	31.901	35.501	34.801	38.001	36.501
MH545504_Gemycircularvirus_Spider_associated_circular_virus_1	29.701	34.901	33.901	31.201	31.201	31.501	32.901	32.901	33.501	30.401	34.101	34.401	34.401	33.301	31.501	33.101	30.501	30.401	31.601	31.901	33.001	33.401	31.101	30.601	33.001	32.701	32.301	32.301	32.201	31.501	31.901	27.301	27.301	27.301	27.301	27.301	27.301	27.301	30.801	32.101	32.001	30.301	33.101	34.901	31.901	35.201	35.301	36.501	35.701
MH545505_Gemycircularvirus_Spider_associated_circular_virus_1	29.901	34.901	33.801	29.801	29.801	33.301	33.801	33.801	33.801	32.001	35.201	34.401	34.401	34.501	32.201	32.201	30.901	31.101	30.801	31.301	34.001	33.401	31.401	31.001	32.701	32.301	32.001	32.001	33.201	33.201	33.601	28.001	28.001	28.001	28.001	28.001	28.001	28.001	31.101	32.101	31.601	30.001	33.301	37.601	33.801	35.501	36.401	36.501	36.301
KY302866_Gemycircularvirus_Gemycircularvirus_sp.	31.101	33.201	33.701	32.301	32.301	29.201	30.701	30.701	33.701	31.001	34.001	32.901	32.901	36.301	33.601	32.201	32.801	32.801	34.501	32.701	34.401	35.201	30.201	31.401	34.101	34.101	34.101	34.101	30.301	30.301	30.301	31.301	31.301	31.301	31.301	31.301	31.301	31.301	31.001	31.701	34.501	34.901	31.301	33.601	31.601	33.701	33.101	34.701	34.901
KY302867_Gemycircularvirus_Gemycircularvirus_sp.	31.101	33.801	33.301	31.901	31.901	29.201	30.701	30.701	34.001	32.101	34.101	31.601	31.601	36.301	34.201	32.201	33.401	33.401	35.301	32.501	33.201	35.201	30.201	31.401	34.101	34.101	34.101	34.101	30.301	30.301	30.301	31.701	31.701	31.701	31.701	31.701	31.701	31.701	31.301	31.401	34.301	34.701	30.801	32.801	31.001	34.701	33.101	34.701	35.001
MK433241_Blackfly_genomovirus-9_SF02_507	29.701	34.801	30.701	31.401	31.401	33.001	34.301	34.301	35.501	34.101	34.601	37.101	37.101	36.201	33.701	32.001	33.801	33.601	34.801	32.301	32.101	35.401	29.201	30.401	35.501	35.501	35.701	35.701	33.701	33.301	33.701	29.501	29.501	29.501	29.501	29.501	29.501	29.501	30.501	33.301	31.501	32.201	33.401	31.901	31.001	32.101	36.901	38.201	37.501
MK433238_Blackfly_genomovirus-6_SF02_459	28.301	37.201	29.901	33.201	33.201	28.601	32.901	32.901	31.401	32.501	33.301	31.801	31.801	35.101	32.401	31.801	31.501	32.601	33.401	30.601	34.501	33.801	32.501	32.801	34.001	34.001	34.001	34.001	29.601	29.601	29.601	29.101	28.801	28.801	28.801	28.801	28.801	28.801	28.901	33.201	34.201	34.601	34.901	34.001	34.801	32.401	30.401	34.701	37.501
KT862253_Gemycircularvirus_Faeces_associated_gemycircularvirus_22	27.301	31.201	28.501	28.001	28.001	34.501	35.501	35.501	32.001	35.801	35.001	31.601	31.601	30.701	31.301	31.301	29.601	32.401	31.401	29.301	30.801	31.101	29.101	28.801	35.401	35.401	35.401	35.401	27.201	26.901	27.201	27.301	27.301	27.301	27.301	27.301	27.301	27.301	27.301	29.401	30.101	30.101	29.901	33.601	30.801	31.401	34.001	36.601	36.101
MK433234_Blackfly_genomovirus-2_SF02_631	29.601	32.201	31.001	32.101	32.101	30.901	33.001	33.001	33.701	37.001	35.001	33.501	33.501	31.701	33.301	29.501	31.201	30.801	30.801	32.001	33.901	35.101	32.301	31.601	31.801	31.801	31.401	31.401	30.801	31.501	30.801	31.401	31.401	31.401	31.401	31.401	31.401	31.401	30.301	30.701	31.901	29.601	30.901	31.401	31.701	33.801	36.901	39.901	39.501
KJ547636_Gemycircularvirus_Sewage_associated_gemycircularvirus_6	26.101	31.001	28.301	30.701	30.701	33.701	32.401	32.401	35.301	36.601	37.201	33.801	33.801	32.401	28.601	33.301	29.701	31.601	32.301	33.001	30.201	32.801	29.901	29.301	32.901	32.901	32.601	32.601	28.901	29.201	29.201	31.501	31.201	31.201	31.201	31.201	31.201	31.201	30.901	34.101	33.301	33.701	32.401	31.401	31.001	31.801	34.401	38.901	38.901
KJ547641_Gemycircularvirus_Sewage_associated_gemycircularvirus_11	27.701	31.401	28.401	32.701	32.701	37.701	36.601	36.601	37.401	33.001	36.001	32.301	32.301	32.201	36.701	34.901	33.201	33.801	33.801	33.201	32.701	41.101	32.101	33.801	35.001	35.001	35.401	35.401	34.901	34.901	35.301	29.201	28.901	28.901	28.901	28.901	28.901	28.901	28.401	32.501	32.901	32.501	33.101	32.301	32.001	33.201	40.401	36.701	34.601
MH545507_Gemykibivirus_Cybaeus_spider_associated_circular_virus_2	27.301	32.801	32.701	32.501	32.501	34.601	34.901	34.901	37.801	37.601	39.901	36.701	36.701	34.801	35.901	33.601	36.001	35.601	35.901	36.201	35.601	34.601	31.401	31.301	31.701	31.701	31.701	31.701	35.201	35.201	35.201	31.401	31.401	31.401	31.401	31.401	31.401	31.401	32.501	30.201	32.901	32.501	32.001	33.001	34.401	34.401	35.801	38.801	40.101
MH939438_Gemykibivirus_Plant_associated_genomovirus_3	29.201	29.701	33.001	32.901	32.901	31.601	31.101	31.101	35.701	34.201	38.001	35.201	35.201	34.601	34.401	37.501	35.501	37.801	35.601	37.901	34.301	36.701	34.901	34.101	35.201	35.201	34.901	34.901	33.101	32.801	33.101	30.601	30.601	30.601	30.601	30.601	30.601	30.601	30.201	37.001	36.801	37.201	35.601	32.801	32.901	33.401	35.701	38.601	37.401
MH939439_Gemykibivirus_Plant_associated_genomovirus_3	29.201	29.701	33.001	32.901	32.901	31.601	31.101	31.101	35.701	34.201	38.001	35.201	35.201	34.601	34.401	37.501	35.501	37.801	35.601	37.901	34.301	36.701	34.901	34.101	35.201	35.201	34.901	34.901	33.101	32.801	33.101	30.601	30.601	30.601	30.601	30.601	30.601	30.601	30.201	37.001	36.801	37.201	35.601	32.801	32.901	33.401	35.701	38.601	37.401
KM598385_Gemycircularvirus_Odonata_associated_gemycircularvirus_1	28.801	31.701	30.401	31.701	31.701	32.901	33.701	33.701	34.201	33.001	38.601	33.701	33.701	32.701	33.001	33.701	35.301	32.001	31.601	31.901	32.701	32.801	32.801	32.301	31.801	32.101	32.101	32.101	31.201	31.201	31.501	29.801	29.801	29.801	29.801	29.801	29.801	29.801	30.001	32.301	31.201	31.501	30.701	33.501	32.301	29.401	33.801	35.601	38.201
KM598386_Gemycircularvirus_Odonata_associated_gemycircularvirus_1	28.801	31.701	30.401	31.701	31.701	33.201	34.001	34.001	34.201	33.001	38.601	33.701	33.701	32.701	33.001	33.701	35.301	32.001	31.601	31.901	32.701	32.801	32.801	32.301	31.801	32.101	32.101	32.101	31.201	31.201	31.501	29.501	29.501	29.501	29.501	29.501	29.501	29.501	29.701	32.301	31.201	31.501	30.701	33.501	32.301	28.601	33.401	35.601	38.201
KM598387_Gemycircularvirus_Odonata_associated_gemycircularvirus_2	27.401	33.001	29.501	33.801	33.801	36.101	37.001	37.001	34.901	36.601	42.601	34.701	34.701	34.901	32.101	31.801	31.901	30.401	30.401	30.701	33.101	39.001	32.201	34.501	37.401	38.101	37.701	37.701	31.501	30.801	31.201	30.301	30.301	30.301	30.301	30.301	30.301	30.301	31.301	33.201	33.201	33.201	32.901	36.501	32.801	33.601	38.801	36.601	37.201
KM598388_Gemycircularvirus_Odonata_associated_gemycircularvirus_2	27.701	33.301	29.901	34.201	34.201	36.101	37.001	37.001	34.901	36.601	42.601	34.701	34.701	35.301	32.101	31.801	31.901	30.401	30.401	30.701	33.101	39.001	32.501	34.801	37.401	38.101	37.701	37.701	31.501	30.801	31.201	30.601	30.601	30.601	30.601	30.601	30.601	30.601	31.601	33.601	33.201	33.201	33.201	36.801	33.101	33.901	39.101	36.901	37.601
MG571100_Gemycircularvirus_Bark_beetle_associated_genomovirus_4	30.901	34.101	34.001	32.501	32.501	39.101	37.301	37.301	32.601	40.501	36.601	34.901	34.901	33.601	32.701	35.001	32.101	30.101	31.101	35.001	33.701	37.601	36.001	35.901	34.501	34.801	34.501	34.501	32.401	33.101	32.801	33.101	33.101	33.101	33.101	33.101	33.101	33.101	33.301	34.001	33.001	33.301	32.501	34.101	34.401	31.601	39.901	36.701	38.501
MG571098_Gemycircularvirus_Bark_beetle_associated_genomovirus_2	33.501	32.101	31.501	34.201	34.201	39.601	36.901	36.901	34.501	35.301	35.501	34.401	34.401	37.001	30.701	32.901	34.001	32.401	33.101	32.001	33.601	42.201	34.401	32.101	36.901	36.901	35.501	35.501	33.101	33.101	32.801	28.601	28.601	28.601	28.601	28.601	28.601	28.601	29.101	35.401	33.101	33.401	35.301	31.201	35.901	33.801	35.301	39.201	36.701
MG641191_Gemycircularvirus_Lynx_canadensis_faeces_associated_genomovirus_CL1_46	31.701	32.901	35.601	35.201	35.201	37.901	36.901	36.901	35.601	37.001	37.801	35.801	35.801	34.001	35.901	35.001	36.501	33.901	34.901	35.401	34.301	41.301	33.801	34.701	34.101	34.101	33.401	33.401	31.501	31.901	31.901	32.601	32.601	32.601	32.601	32.601	32.601	32.601	32.101	36.601	33.401	34.101	35.201	33.801	36.301	36.101	37.701	40.401	39.101
KY312558_Gemyduguivirus_Gemycircularvirus_red_crowned_crane_yc_19	25.201	31.901	29.901	29.801	29.801	33.301	37.901	37.901	37.601	32.001	33.001	37.701	37.701	32.001	33.501	36.501	34.701	33.901	35.001	34.901	34.301	34.201	37.501	38.201	35.701	35.701	35.301	35.301	30.101	29.301	29.701	29.501	29.501	29.501	29.501	29.501	29.501	29.501	31.701	31.601	31.901	33.001	31.301	35.501	37.401	31.101	39.001	32.101	37.501
KF371634_Gemykibivirus_Faecal_associated_gemycircularvirus_8	27.301	34.001	29.701	29.901	29.901	33.501	35.601	35.601	34.301	36.001	38.201	35.601	35.601	33.901	37.001	37.001	37.401	38.401	38.401	36.401	36.401	35.101	34.001	32.501	32.101	32.101	31.701	31.701	30.401	30.401	30.401	29.901	29.901	29.901	29.901	29.901	29.901	29.901	30.301	33.201	33.401	34.801	31.701	32.601	37.001	34.101	37.301	40.501	36.701
KJ547643_Gemykibivirus_Sewage_associated_gemycircularvirus_3	28.701	30.901	26.501	30.701	30.701	31.801	31.301	31.301	32.401	31.101	36.301	34.201	34.201	30.401	35.001	34.001	35.301	35.001	36.201	35.501	34.601	34.201	33.701	31.601	26.801	26.901	27.201	27.201	29.301	29.301	29.301	30.301	30.301	30.301	30.301	30.301	30.301	30.301	31.901	32.301	30.801	31.501	30.101	35.201	34.301	33.201	37.201	35.701	35.901
KT862240_Gemykibivirus_Sewage_associated_gemycircularvirus_3	28.401	30.101	27.601	32.901	32.901	32.701	33.301	33.301	32.401	31.801	34.501	34.901	34.901	31.401	34.201	32.401	35.301	33.301	33.001	34.701	35.201	32.501	34.301	31.901	28.701	28.701	28.701	28.701	28.901	28.901	28.901	32.201	32.201	32.201	32.201	32.201	32.201	32.201	32.901	29.701	30.001	30.701	29.701	33.901	34.601	34.301	36.701	35.101	36.501
KT862252_Gemykibivirus_Sewage_associated_gemycircularvirus_3	28.001	30.101	27.601	33.301	33.301	33.101	33.701	33.701	33.101	31.901	34.501	34.901	34.901	31.401	35.301	32.401	35.301	33.301	33.001	34.401	35.201	32.501	34.701	32.701	28.701	28.701	28.701	28.701	28.501	28.501	28.501	31.801	31.801	31.801	31.801	31.801	31.801	31.801	32.501	29.301	29.701	30.301	29.301	33.901	34.601	34.301	36.401	35.101	36.501
KT862255_Gemykibivirus_Sewage_associated_gemycircularvirus_3	27.701	29.801	27.601	32.501	32.501	32.401	33.001	33.001	32.401	31.801	34.501	34.901	34.901	32.101	34.201	32.001	34.501	33.001	32.601	34.701	35.201	31.801	33.601	31.201	28.001	28.001	28.001	28.001	28.901	28.901	28.901	32.201	32.201	32.201	32.201	32.201	32.201	32.201	32.901	28.601	29.301	30.001	29.001	33.901	34.301	33.601	36.801	34.701	36.101
MK249293_Finch_associated_genomovirus_2_E50N_A	30.401	31.601	27.001	28.701	28.701	31.001	31.301	31.301	33.601	34.901	36.301	31.701	31.701	30.101	34.401	34.201	33.501	36.101	35.401	33.801	37.901	34.301	36.901	33.501	28.701	28.701	28.701	28.701	28.001	28.001	28.001	31.501	31.801	31.801	31.801	31.801	31.801	31.801	34.401	29.701	32.801	32.801	29.701	31.601	34.501	33.601	36.901	35.001	36.001
MK249296_Finch_associated_genomovirus_2_E50P_A	29.001	30.301	28.301	27.301	27.301	29.601	29.501	29.501	33.201	31.101	34.201	31.201	31.201	30.701	35.101	34.001	33.501	36.501	35.101	34.401	37.701	34.201	37.001	34.601	29.101	29.101	29.101	29.101	27.401	27.401	27.401	33.701	34.001	34.001	34.001	34.001	34.001	34.001	33.801	27.301	31.701	31.701	27.801	31.601	35.201	32.101	37.101	33.801	35.201
MK249300_Finch_associated_genomovirus_2_S30P_B	27.401	30.301	28.301	27.401	27.401	29.401	29.501	29.501	31.801	34.101	34.901	30.901	30.901	31.201	35.101	33.701	33.501	36.501	35.101	34.401	37.401	34.301	37.001	34.601	29.401	29.401	29.401	29.401	27.001	27.001	27.001	32.201	32.501	32.501	32.501	32.501	32.501	32.501	34.201	27.301	31.401	32.101	27.801	31.301	34.801	32.501	37.401	33.801	35.201
KY214441_Gemykibivirus_Canine_feces_associated_gemycircularvirus	27.801	33.301	35.701	31.101	31.101	36.501	37.301	37.301	35.501	35.601	36.101	34.901	34.901	35.501	38.501	35.301	35.801	38.401	37.101	37.001	37.801	32.901	32.401	33.001	34.601	34.601	34.301	34.301	29.401	29.401	29.401	33.701	33.701	33.701	33.701	33.701	33.701	33.701	32.901	36.801	37.301	36.901	35.301	33.001	33.101	36.701	38.901	38.001	38.601
MF327571_Gemykibivirus_Giant_panda_associated_gemycircularvirus	22.601	30.301	30.401	28.101	28.101	28.301	28.301	28.301	26.601	34.301	31.701	31.201	31.201	30.701	31.301	33.601	31.801	32.201	33.201	36.301	32.601	34.001	27.501	27.801	30.401	30.401	30.401	30.401	27.201	27.201	27.201	27.401	27.801	27.801	27.801	27.801	27.801	27.801	28.201	28.901	31.101	31.501	28.001	28.901	30.901	34.001	31.701	34.601	37.101
MK249240_Finch_associated_genomovirus_4_A2N_A	32.001	33.801	31.301	30.601	30.601	34.401	35.101	35.101	37.101	34.501	38.701	37.201	37.201	38.201	35.201	35.701	35.801	36.601	36.601	34.501	37.001	36.501	31.601	31.501	31.801	31.801	31.801	31.801	36.701	36.301	36.301	35.201	35.201	35.201	35.201	35.201	35.201	35.201	34.001	30.101	32.201	32.501	36.101	31.201	31.401	36.301	34.901	39.201	39.401
MK249244_Finch_associated_genomovirus_4_A3N_B	32.001	33.801	31.301	30.601	30.601	34.401	35.101	35.101	37.101	34.501	38.701	37.201	37.201	38.201	35.201	35.701	35.801	36.601	36.601	34.501	37.001	36.501	31.601	31.501	31.801	31.801	31.801	31.801	36.701	36.301	36.301	35.201	35.201	35.201	35.201	35.201	35.201	35.201	34.001	30.101	32.201	32.501	36.101	31.201	31.401	36.301	34.901	39.201	39.401
MK249253_Finch_associated_genomovirus_4_A4P_A	32.001	33.801	31.301	30.601	30.601	34.401	35.101	35.101	37.101	34.501	38.701	37.201	37.201	38.201	35.201	35.701	35.801	36.601	36.601	34.501	37.001	36.501	31.601	31.501	31.801	31.801	31.801	31.801	36.701	36.301	36.301	35.201	35.201	35.201	35.201	35.201	35.201	35.201	34.001	30.101	32.201	32.501	36.101	31.201	31.401	36.301	34.901	39.201	39.401
MK249260_Finch_associated_genomovirus_4_E20N_A	32.001	33.801	31.301	30.601	30.601	34.401	35.101	35.101	37.101	34.501	38.701	37.201	37.201	38.201	35.201	35.701	35.801	36.601	36.601	34.501	37.001	36.501	31.601	31.501	31.801	31.801	31.801	31.801	36.701	36.301	36.301	35.201	35.201	35.201	35.201	35.201	35.201	35.201	34.001	30.101	32.201	32.501	36.101	31.201	31.401	36.301	34.901	39.201	39.401
MK249292_Finch_associated_genomovirus_4_E50N_A	32.001	33.801	31.301	30.601	30.601	34.401	35.101	35.101	37.101	34.501	38.701	37.201	37.201	38.201	35.201	35.701	35.801	36.601	36.601	34.501	37.001	36.501	31.601	31.501	31.801	31.801	31.801	31.801	36.701	36.301	36.301	35.201	35.201	35.201	35.201	35.201	35.201	35.201	34.001	30.101	32.201	32.501	36.101	31.201	31.401	36.301	34.901	39.201	39.401
MK249304_Finch_associated_genomovirus_4_S30N_A	32.001	33.801	31.301	30.601	30.601	34.401	35.101	35.101	37.101	34.501	38.701	37.201	37.201	38.201	35.201	35.701	35.801	36.601	36.601	34.501	37.001	36.501	31.601	31.501	31.801	31.801	31.801	31.801	36.701	36.301	36.301	35.201	35.201	35.201	35.201	35.201	35.201	35.201	34.001	30.101	32.201	32.501	36.101	31.201	31.401	36.301	34.901	39.201	39.401
MK249250_Finch_associated_genomovirus_4_A4N_C	32.401	33.401	31.301	30.601	30.601	34.401	35.101	35.101	36.701	34.501	38.701	37.601	37.601	38.201	35.201	35.701	35.801	36.601	36.601	34.501	37.001	36.501	31.601	31.501	31.801	31.801	31.801	31.801	36.701	36.301	36.301	34.901	34.901	34.901	34.901	34.901	34.901	34.901	33.701	30.501	32.501	32.901	36.501	31.201	31.401	36.301	34.901	39.201	38.201
MK249263_Finch_associated_genomovirus_4_E20P_A	32.401	33.401	31.301	30.601	30.601	34.401	35.101	35.101	36.701	34.501	38.701	37.601	37.601	38.201	35.201	35.701	35.801	36.601	36.601	34.501	37.001	36.501	31.601	31.501	31.801	31.801	31.801	31.801	36.701	36.301	36.301	34.901	34.901	34.901	34.901	34.901	34.901	34.901	33.701	30.501	32.501	32.901	36.501	31.201	31.401	36.301	34.901	39.201	38.201
MK249264_Finch_associated_genomovirus_4_E36N_A	32.401	33.401	31.301	30.601	30.601	34.401	35.101	35.101	36.701	34.501	38.701	37.601	37.601	38.201	35.201	35.701	35.801	36.601	36.601	34.501	37.001	36.501	31.601	31.501	31.801	31.801	31.801	31.801	36.701	36.301	36.301	34.901	34.901	34.901	34.901	34.901	34.901	34.901	33.701	30.501	32.501	32.901	36.501	31.201	31.401	36.301	34.901	39.201	38.201
MK249270_Finch_associated_genomovirus_4_E36P_A	32.401	33.401	31.301	30.601	30.601	34.401	35.101	35.101	36.701	34.501	38.701	37.601	37.601	38.201	35.201	35.701	35.801	36.601	36.601	34.501	37.001	36.501	31.601	31.501	31.801	31.801	31.801	31.801	36.701	36.301	36.301	34.901	34.901	34.901	34.901	34.901	34.901	34.901	33.701	30.501	32.501	32.901	36.501	31.201	31.401	36.301	34.901	39.201	38.201
MK249274_Finch_associated_genomovirus_4_E45N_A	32.401	33.401	31.301	30.601	30.601	34.401	35.101	35.101	36.701	34.501	38.701	37.601	37.601	38.201	35.201	35.701	35.801	36.601	36.601	34.501	37.001	36.501	31.601	31.501	31.801	31.801	31.801	31.801	36.701	36.301	36.301	34.901	34.901	34.901	34.901	34.901	34.901	34.901	33.701	30.501	32.501	32.901	36.501	31.201	31.401	36.301	34.901	39.201	38.201
MK249285_Finch_associated_genomovirus_4_E48N_A	32.401	33.401	31.301	30.601	30.601	34.401	35.101	35.101	36.701	34.501	38.701	37.601	37.601	38.201	35.201	35.701	35.801	36.601	36.601	34.501	37.001	36.501	31.601	31.501	31.801	31.801	31.801	31.801	36.701	36.301	36.301	34.901	34.901	34.901	34.901	34.901	34.901	34.901	33.701	30.501	32.501	32.901	36.501	31.201	31.401	36.301	34.901	39.201	38.201
MK249297_Finch_associated_genomovirus_4_E50P_A	32.401	33.401	31.301	30.601	30.601	34.401	35.101	35.101	36.701	34.501	38.701	37.601	37.601	38.201	35.201	35.701	35.801	36.601	36.601	34.501	37.001	36.501	31.601	31.501	31.801	31.801	31.801	31.801	36.701	36.301	36.301	34.901	34.901	34.901	34.901	34.901	34.901	34.901	33.701	30.501	32.501	32.901	36.501	31.201	31.401	36.301	34.901	39.201	38.201
MK249306_Finch_associated_genomovirus_4_S30P_A	32.401	33.401	31.301	30.601	30.601	34.401	35.101	35.101	36.701	34.501	38.701	37.601	37.601	38.201	35.201	35.701	35.801	36.601	36.601	34.501	37.001	36.501	31.601	31.501	31.801	31.801	31.801	31.801	36.701	36.301	36.301	34.901	34.901	34.901	34.901	34.901	34.901	34.901	33.701	30.501	32.501	32.901	36.501	31.201	31.401	36.301	34.901	39.201	38.201
MK249298_Finch_associated_genomovirus_4_E45P_A	32.701	33.401	31.301	30.601	30.601	34.401	35.101	35.101	36.701	34.501	38.701	37.601	37.601	38.201	35.201	35.701	35.801	36.601	36.601	34.501	37.001	36.501	31.901	31.801	31.801	31.801	31.801	31.801	36.701	36.301	36.301	34.901	34.901	34.901	34.901	34.901	34.901	34.901	33.701	30.501	32.501	32.901	36.501	30.901	31.801	35.901	34.901	38.801	38.201
MK249294_Finch_associated_genomovirus_1_E50N_A	27.001	33.701	33.201	33.301	33.301	34.901	36.601	36.601	35.601	35.101	39.901	38.701	38.701	33.601	40.201	37.101	37.401	39.801	37.001	38.401	37.301	37.401	32.201	32.401	31.401	31.401	31.401	31.401	30.501	30.201	30.201	33.801	33.801	33.801	33.801	33.801	33.801	33.801	32.801	33.901	34.901	34.301	33.101	35.501	37.901	36.701	36.301	40.801	40.501
KU343137_Gemykibivirus_Gemycircularvirus_HV_GcV2	31.201	34.901	34.501	33.301	33.301	37.101	36.801	36.801	36.701	38.801	39.801	37.001	37.001	36.301	37.501	38.801	37.301	39.501	36.801	36.601	38.301	38.401	32.601	33.901	34.501	34.801	35.501	35.501	32.801	32.801	32.801	35.401	35.401	35.401	35.401	35.401	35.401	35.401	33.101	32.101	32.901	32.501	31.101	36.301	39.001	36.801	39.401	38.001	36.901
MK249305_Finch_associated_genomovirus_3_S30P_D	29.901	36.301	31.501	32.901	32.901	34.301	36.101	36.101	36.701	35.101	39.001	37.001	37.001	34.701	35.001	36.101	35.401	38.701	37.301	39.501	36.801	36.701	34.401	32.901	35.001	35.001	35.001	35.001	31.001	31.001	31.001	37.201	37.201	37.201	37.201	37.201	37.201	37.201	35.601	34.501	34.901	34.601	34.601	36.001	37.001	36.701	38.601	38.701	39.901
MH973737_Gemykibivirus_Apis_mellifera_genomovirus_INH5_2007	30.001	31.401	35.701	31.301	31.301	33.501	34.101	34.101	37.701	35.601	36.401	35.201	35.201	34.501	36.001	35.301	36.301	36.601	38.801	35.101	35.901	39.601	35.701	34.701	35.601	35.601	35.601	35.601	32.201	32.201	32.201	38.201	37.901	37.901	37.901	37.901	37.901	37.901	37.801	32.701	33.801	33.801	31.501	35.901	35.201	35.701	38.101	35.901	36.701
MH973739_Gemykibivirus_Apis_mellifera_genomovirus_IFH_184NG	30.001	31.401	35.701	31.301	31.301	33.501	34.101	34.101	37.701	35.601	36.401	35.201	35.201	34.501	36.001	35.301	36.301	36.601	38.801	35.101	35.901	39.601	35.701	34.701	35.601	35.601	35.601	35.601	32.201	32.201	32.201	38.201	37.901	37.901	37.901	37.901	37.901	37.901	37.801	32.701	33.801	33.801	31.501	35.901	35.201	35.701	38.101	35.901	36.701
MH973740_Gemykibivirus_Apis_mellifera_genomovirus_BNH_2007	31.301	32.101	35.401	33.601	33.601	33.101	33.801	33.801	38.401	35.201	35.401	35.301	35.301	34.801	35.301	33.901	35.601	35.901	38.101	34.701	34.301	39.601	36.001	35.101	34.901	34.901	34.901	34.901	32.201	32.201	32.201	37.901	37.601	37.601	37.601	37.601	37.601	37.601	37.201	32.701	32.901	32.901	31.501	36.601	34.801	36.001	39.301	35.901	38.001
MK249236_Finch_associated_genomovirus_2_A2N_A	30.801	31.401	35.701	31.301	31.301	33.801	34.501	34.501	37.401	35.201	36.401	35.901	35.901	33.701	36.301	34.901	37.001	36.201	39.101	35.801	36.001	39.201	36.001	34.401	35.901	35.901	35.901	35.901	32.201	32.201	32.201	38.201	37.901	37.901	37.901	37.901	37.901	37.901	37.201	33.001	33.401	33.401	31.201	37.201	35.201	36.401	39.301	35.601	35.801
MK249241_Finch_associated_genomovirus_2_A3N_C	30.801	31.401	35.701	31.301	31.301	33.801	34.501	34.501	37.401	35.201	36.401	35.901	35.901	33.701	36.301	34.901	37.001	36.201	39.101	35.801	36.001	39.201	36.001	34.401	35.901	35.901	35.901	35.901	32.201	32.201	32.201	38.201	37.901	37.901	37.901	37.901	37.901	37.901	37.201	33.001	33.401	33.401	31.201	37.201	35.201	36.401	39.301	35.601	35.801
MK249251_Finch_associated_genomovirus_2_A4N_F	30.801	31.401	35.701	31.301	31.301	33.801	34.501	34.501	37.401	35.201	36.401	35.901	35.901	33.701	36.301	34.901	37.001	36.201	39.101	35.801	36.001	39.201	36.001	34.401	35.901	35.901	35.901	35.901	32.201	32.201	32.201	38.201	37.901	37.901	37.901	37.901	37.901	37.901	37.201	33.001	33.401	33.401	31.201	37.201	35.201	36.401	39.301	35.601	35.801
MK249255_Finch_associated_genomovirus_2_E20N_A	30.801	31.401	35.701	31.301	31.301	33.801	34.501	34.501	37.401	35.201	36.401	35.901	35.901	33.701	36.301	34.901	37.001	36.201	39.101	35.801	36.001	39.201	36.001	34.401	35.901	35.901	35.901	35.901	32.201	32.201	32.201	38.201	37.901	37.901	37.901	37.901	37.901	37.901	37.201	33.001	33.401	33.401	31.201	37.201	35.201	36.401	39.301	35.601	35.801
MK249271_Finch_associated_genomovirus_2_E36P_B	30.801	31.401	35.701	31.301	31.301	33.801	34.501	34.501	37.401	35.201	36.401	35.901	35.901	33.701	36.301	34.901	37.001	36.201	39.101	35.801	36.001	39.201	36.001	34.401	35.901	35.901	35.901	35.901	32.201	32.201	32.201	38.201	37.901	37.901	37.901	37.901	37.901	37.901	37.201	33.001	33.401	33.401	31.201	37.201	35.201	36.401	39.301	35.601	35.801
MK249276_Finch_associated_genomovirus_2_E45P_B	30.801	31.401	35.701	31.301	31.301	33.801	34.501	34.501	37.401	35.201	36.401	35.901	35.901	33.701	36.301	34.901	37.001	36.201	39.101	35.801	36.001	39.201	36.001	34.401	35.901	35.901	35.901	35.901	32.201	32.201	32.201	38.201	37.901	37.901	37.901	37.901	37.901	37.901	37.201	33.001	33.401	33.401	31.201	37.201	35.201	36.401	39.301	35.601	35.801
MK249279_Finch_associated_genomovirus_2_E48N_A	30.801	31.401	35.701	31.301	31.301	33.801	34.501	34.501	37.401	35.201	36.401	35.901	35.901	33.701	36.301	34.901	37.001	36.201	39.101	35.801	36.001	39.201	36.001	34.401	35.901	35.901	35.901	35.901	32.201	32.201	32.201	38.201	37.901	37.901	37.901	37.901	37.901	37.901	37.201	33.001	33.401	33.401	31.201	37.201	35.201	36.401	39.301	35.601	35.801
MK249286_Finch_associated_genomovirus_2_E48P_A	30.801	31.401	35.701	31.301	31.301	33.801	34.501	34.501	37.401	35.201	36.401	35.901	35.901	33.701	36.301	34.901	37.001	36.201	39.101	35.801	36.001	39.201	36.001	34.401	35.901	35.901	35.901	35.901	32.201	32.201	32.201	38.201	37.901	37.901	37.901	37.901	37.901	37.901	37.201	33.001	33.401	33.401	31.201	37.201	35.201	36.401	39.301	35.601	35.801
MK249301_Finch_associated_genomovirus_2_S30P_A	30.801	31.401	35.701	31.301	31.301	33.801	34.501	34.501	37.001	34.801	36.401	35.901	35.901	33.601	36.301	34.901	37.001	36.201	39.101	35.801	36.301	38.901	36.001	34.401	36.201	36.201	36.201	36.201	31.901	31.901	31.901	38.501	37.501	37.501	37.501	37.501	37.501	37.501	37.201	33.301	34.201	34.201	33.701	37.601	35.201	36.401	38.101	37.301	37.201
MK249239_Finch_associated_genomovirus_2_A2N_B	28.901	31.801	36.201	32.301	32.301	35.101	35.401	35.401	39.201	38.401	35.901	34.701	34.701	36.101	38.901	37.601	37.801	38.901	40.101	37.801	39.901	37.601	35.801	35.201	35.101	35.101	34.801	34.801	32.901	32.901	32.901	34.901	34.901	34.901	34.901	34.901	34.901	34.901	34.601	33.701	35.201	35.501	33.901	34.601	36.401	39.301	40.201	38.701	37.101
MK249246_Finch_associated_genomovirus_2_A4N_E	29.001	31.801	34.801	31.601	31.601	35.101	35.201	35.201	38.501	38.201	35.201	34.501	34.501	35.901	39.101	37.801	37.901	37.501	39.901	37.901	38.801	37.401	35.601	34.801	34.801	34.801	34.501	34.501	32.201	32.201	32.201	35.001	35.001	35.001	35.001	35.001	35.001	35.001	34.701	32.601	34.101	34.501	32.901	34.001	35.801	39.101	39.501	38.701	37.801
MK249243_Finch_associated_genomovirus_2_A3N_D	28.901	31.801	36.201	32.301	32.301	35.101	35.401	35.401	39.201	38.401	35.901	34.701	34.701	36.101	38.901	37.601	37.801	38.901	40.101	37.801	39.901	37.601	35.801	35.201	35.101	35.101	34.801	34.801	32.901	32.901	32.901	34.901	34.901	34.901	34.901	34.901	34.901	34.901	34.601	33.701	35.201	35.501	33.901	34.601	36.401	39.301	40.201	38.701	37.101
MK249252_Finch_associated_genomovirus_2_A4P_A	28.901	31.801	36.201	32.301	32.301	35.101	35.401	35.401	39.201	38.401	35.901	34.701	34.701	36.101	38.901	37.601	37.801	38.901	40.101	37.801	39.901	37.601	35.801	35.201	35.101	35.101	34.801	34.801	32.901	32.901	32.901	34.901	34.901	34.901	34.901	34.901	34.901	34.901	34.601	33.701	35.201	35.501	33.901	34.601	36.401	39.301	40.201	38.701	37.101
MK249268_Finch_associated_genomovirus_2_E36N_A	28.901	31.801	36.201	32.301	32.301	35.101	35.401	35.401	39.201	38.401	35.901	34.701	34.701	36.101	38.901	37.601	37.801	38.901	40.101	37.801	39.901	37.601	35.801	35.201	35.101	35.101	34.801	34.801	32.901	32.901	32.901	34.901	34.901	34.901	34.901	34.901	34.901	34.901	34.601	33.701	35.201	35.501	33.901	34.601	36.401	39.301	40.201	38.701	37.101
MK249269_Finch_associated_genomovirus_2_E36P_A	28.901	31.801	36.201	32.301	32.301	35.101	35.401	35.401	39.201	38.401	35.901	34.701	34.701	36.101	38.901	37.601	37.801	38.901	40.101	37.801	39.901	37.601	35.801	35.201	35.101	35.101	34.801	34.801	32.901	32.901	32.901	34.901	34.901	34.901	34.901	34.901	34.901	34.901	34.601	33.701	35.201	35.501	33.901	34.601	36.401	39.301	40.201	38.701	37.101
MK249275_Finch_associated_genomovirus_2_E45P_A	28.901	31.801	36.201	32.301	32.301	35.101	35.401	35.401	39.201	38.401	35.901	34.701	34.701	36.101	38.901	37.601	37.801	38.901	40.101	37.801	39.901	37.601	35.801	35.201	35.101	35.101	34.801	34.801	32.901	32.901	32.901	34.901	34.901	34.901	34.901	34.901	34.901	34.901	34.601	33.701	35.201	35.501	33.901	34.601	36.401	39.301	40.201	38.701	37.101
MK249287_Finch_associated_genomovirus_2_E48N_B	28.901	31.801	36.201	32.301	32.301	35.101	35.401	35.401	39.201	38.401	35.901	34.701	34.701	36.101	38.901	37.601	37.801	38.901	40.101	37.801	39.901	37.601	35.801	35.201	35.101	35.101	34.801	34.801	32.901	32.901	32.901	34.901	34.901	34.901	34.901	34.901	34.901	34.901	34.601	33.701	35.201	35.501	33.901	34.601	36.401	39.301	40.201	38.701	37.101
MK249302_Finch_associated_genomovirus_2_S30N_A	28.901	31.801	36.201	32.301	32.301	35.101	35.401	35.401	39.201	38.401	35.901	34.701	34.701	36.101	38.901	37.601	37.801	38.901	40.101	37.801	39.901	37.601	35.801	35.201	35.101	35.101	34.801	34.801	32.901	32.901	32.901	34.901	34.901	34.901	34.901	34.901	34.901	34.901	34.601	33.701	35.201	35.501	33.901	34.601	36.401	39.301	40.201	38.701	37.101
MK249256_Finch_associated_genomovirus_2_E20N_B	28.901	31.801	35.901	31.901	31.901	35.101	35.401	35.401	38.901	38.401	35.901	34.701	34.701	36.101	39.501	37.601	37.801	38.501	39.601	37.801	39.501	37.601	34.601	35.201	35.101	35.101	34.801	34.801	32.901	32.901	32.901	34.601	34.601	34.601	34.601	34.601	34.601	34.601	34.201	32.701	35.201	35.501	33.901	34.601	36.401	38.901	40.201	39.001	37.501
MK249288_Finch_associated_genomovirus_2_E48P_B	28.901	31.801	35.901	31.901	31.901	35.101	35.401	35.401	38.501	38.401	35.901	34.701	34.701	36.101	39.501	37.601	37.801	38.501	39.601	37.801	39.501	37.601	34.601	35.201	35.101	35.101	34.801	34.801	32.901	32.901	32.901	34.601	34.601	34.601	34.601	34.601	34.601	34.601	34.201	32.701	35.201	35.501	33.901	34.601	36.401	38.901	40.201	39.001	37.501
MK249307_Finch_associated_genomovirus_2_S30P_C	28.201	30.401	34.801	30.901	30.901	33.301	33.701	33.701	37.901	37.001	34.801	33.001	33.001	35.401	37.901	36.201	36.401	37.501	38.701	36.401	38.401	36.201	35.101	35.001	34.101	34.101	33.801	33.801	32.501	32.501	32.501	33.901	33.901	33.901	33.901	33.901	33.901	33.901	33.601	32.301	33.801	34.101	32.501	33.201	34.601	38.501	39.201	37.301	35.701
MG917675_Gemycircularvirus_Termite_associated_circular_virus_2	28.901	35.601	33.601	35.601	35.601	35.301	36.201	36.201	35.501	36.401	39.301	42.001	42.001	35.101	33.801	35.201	35.501	34.201	33.601	35.301	35.301	36.301	32.601	33.001	33.101	33.101	33.101	33.101	33.001	33.001	33.001	34.201	34.601	34.601	34.601	34.601	34.601	34.601	35.101	35.101	33.201	32.501	32.801	34.901	32.501	33.401	35.601	35.701	36.301
MH545502_Gemycircularvirus_Termite_associated_circular_virus_2	28.901	35.201	34.401	35.501	35.501	35.701	36.501	36.501	35.201	36.401	39.301	42.301	42.301	35.401	33.401	35.201	35.501	34.601	33.901	34.901	35.301	36.301	33.001	32.601	33.401	33.401	33.401	33.401	32.301	32.301	32.301	34.201	34.601	34.601	34.601	34.601	34.601	34.601	35.101	35.401	33.201	32.501	32.801	34.901	33.001	33.801	35.601	35.701	36.301
KF371635_Gemycircularvirus_Faecal_associated_gemycircularvirus_7	29.501	28.201	31.401	32.901	32.901	30.001	30.301	30.301	30.301	31.901	35.701	35.201	35.201	35.001	31.301	31.701	32.001	32.001	31.001	29.301	36.701	31.801	30.801	31.101	34.801	34.801	34.801	34.801	29.901	29.901	29.901	30.201	30.201	30.201	30.201	30.201	30.201	30.201	32.401	31.401	28.601	28.601	29.301	30.601	29.301	35.001	36.901	33.001	31.901
MK433242_Blackfly_genomovirus-1_SF02_506	28.801	32.701	29.301	34.001	34.001	34.201	32.001	32.001	30.201	32.401	36.301	33.201	33.201	32.701	33.401	34.701	33.701	34.001	34.401	35.601	36.401	36.701	31.801	30.901	33.601	33.601	33.601	33.601	33.601	33.601	33.601	29.201	29.201	29.201	29.201	29.201	29.201	29.201	28.601	34.701	30.701	31.101	33.401	33.601	32.601	33.601	33.601	36.301	37.001
KJ641719_unclassified_Genomoviridae_Bat_circovirus	26.701	27.601	28.401	31.601	31.601	27.201	28.501	28.501	28.201	35.501	36.401	33.501	33.501	29.201	31.001	30.601	31.701	28.101	28.101	31.601	31.001	30.801	28.001	29.101	28.101	28.101	28.101	28.101	29.201	28.801	28.801	28.601	28.601	28.601	28.601	28.601	28.601	28.601	29.401	32.701	29.901	30.701	29.301	33.701	26.501	31.201	34.801	32.701	32.301
KT732800_Gemykolovirus_Pacific_flying_fox_faeces_associated_gemycircularvirus_7	34.501	32.401	26.901	34.801	34.801	34.301	34.601	34.601	36.601	37.901	39.601	38.301	38.301	34.401	35.601	35.901	34.701	36.901	33.901	34.901	33.201	30.501	32.901	36.901	30.801	30.801	31.201	31.201	37.701	37.701	37.701	34.801	34.801	34.801	34.801	34.801	34.801	34.801	34.801	35.101	36.901	38.001	33.801	33.901	31.701	32.101	37.901	38.701	41.401
MH047858_Gemycircularvirus_Euphorbia_heterophylla_associated_gemycircularvirus	27.901	29.701	32.701	34.301	34.301	31.201	32.401	32.401	34.301	35.001	32.901	39.201	39.201	33.001	34.501	34.201	32.201	33.501	33.601	34.501	32.601	32.501	29.301	28.901	34.801	34.801	34.501	34.501	31.501	30.801	31.201	32.301	32.301	32.301	32.301	32.301	32.301	32.301	33.001	33.301	33.101	34.001	34.301	35.501	32.901	36.401	34.501	36.201	34.801
MK433215_Blackfly_DNA_Virus-1_SF02_666	28.801	31.101	29.401	33.801	33.801	29.001	32.301	32.301	32.001	29.501	32.701	31.201	31.201	30.101	33.601	31.401	32.401	33.601	32.901	33.301	33.701	30.901	31.901	32.501	34.401	34.101	33.701	33.701	36.001	36.401	36.001	30.801	30.701	30.701	30.701	30.701	30.701	30.701	30.801	31.201	29.201	28.801	33.601	30.601	30.501	31.301	30.401	40.501	37.701
KT732795_Gemycircularvirus_Pacific_flying_fox_faeces_associated_gemycircularvirus_4	28.301	31.901	32.401	26.801	26.801	32.601	30.401	30.401	25.901	29.901	32.301	29.301	29.301	29.701	31.401	32.901	30.701	31.801	28.201	31.901	32.101	29.501	28.801	28.001	30.401	30.401	30.401	30.401	27.801	27.801	27.801	28.901	28.901	28.901	28.901	28.901	28.901	28.901	27.901	26.901	25.801	26.501	28.501	31.901	30.301	33.801	29.401	31.901	32.501
KT732796_Gemycircularvirus_Pacific_flying_fox_faeces_associated_gemycircularvirus_4	28.701	32.301	32.701	27.201	27.201	32.601	30.701	30.701	25.901	30.301	32.701	29.701	29.701	30.001	31.801	33.201	31.001	32.101	28.501	32.201	32.501	29.901	29.101	28.301	30.701	30.701	30.701	30.701	28.101	28.101	28.101	29.301	29.301	29.301	29.301	29.301	29.301	29.301	28.201	27.201	26.101	26.901	28.901	32.301	30.601	34.201	29.801	32.301	32.901
MH939425_Gemycircularvirus_Plant_associated_genomovirus_12	30.201	31.001	32.001	29.501	29.501	31.001	33.701	33.701	30.601	34.901	35.501	31.801	31.801	31.701	31.701	31.701	30.401	32.901	29.301	33.201	32.401	28.201	30.401	32.001	30.801	30.801	30.801	30.801	27.701	27.401	27.701	31.801	31.801	31.801	31.801	31.801	31.801	31.801	30.401	27.601	24.801	25.301	29.201	29.001	31.801	35.901	31.101	32.901	34.501
KT732806_Gemycircularvirus_Pacific_flying_fox_faeces_associated_gemycircularvirus_14	27.601	30.301	31.001	25.401	25.401	29.201	30.201	30.201	31.601	32.801	37.301	31.801	31.801	28.101	29.101	29.201	27.301	28.901	26.301	27.701	29.201	30.101	26.901	28.201	27.301	27.301	27.301	27.301	28.501	28.501	28.501	26.201	26.201	26.201	26.201	26.201	26.201	26.201	25.501	30.201	28.201	28.601	26.301	27.201	29.501	28.101	29.001	32.601	33.201
MH939374_Gemykolovirus_Plant_associated_genomovirus_7	27.001	32.201	27.301	31.201	31.201	32.501	33.201	33.201	31.801	34.101	38.301	34.101	34.101	34.401	35.401	35.701	33.501	35.901	35.601	35.901	38.101	29.701	33.801	34.001	31.101	31.101	30.001	30.001	33.701	33.701	33.701	31.301	31.001	31.001	31.001	31.001	31.001	31.001	32.801	32.501	33.101	33.801	32.001	32.101	33.601	31.701	34.901	37.401	37.101
MH939375_Gemykolovirus_Plant_associated_genomovirus_7	26.001	30.801	25.501	30.501	30.501	33.301	32.501	32.501	31.601	34.601	38.101	34.801	34.801	33.601	35.101	34.301	32.801	34.401	33.701	33.001	36.101	32.101	34.001	34.701	31.301	31.301	31.001	31.001	30.501	30.101	30.501	30.501	30.201	30.201	30.201	30.201	30.201	30.201	32.401	28.501	30.301	30.701	31.901	33.801	31.301	32.301	34.201	34.801	36.001
MH939376_Gemykolovirus_Plant_associated_genomovirus_7	26.001	30.801	25.501	30.501	30.501	33.301	32.501	32.501	31.601	34.601	38.101	34.801	34.801	33.601	35.101	34.301	32.801	34.401	33.701	33.001	36.101	32.101	34.001	34.701	31.301	31.301	31.001	31.001	30.501	30.101	30.501	30.501	30.201	30.201	30.201	30.201	30.201	30.201	32.401	28.501	30.301	30.701	31.901	33.801	31.301	32.301	34.201	34.801	36.001
MH939410_Gemykolovirus_Plant_associated_genomovirus_7	26.001	30.801	25.501	30.501	30.501	33.301	32.501	32.501	31.601	34.601	38.101	34.801	34.801	33.601	35.101	34.301	32.801	34.401	33.701	33.001	36.101	32.101	34.001	34.701	31.301	31.301	31.001	31.001	30.501	30.101	30.501	30.501	30.201	30.201	30.201	30.201	30.201	30.201	32.401	28.501	30.301	30.701	31.901	33.801	31.301	32.301	34.201	34.801	36.001
KT732801_Gemycircularvirus_Pacific_flying_fox_faeces_associated_gemycircularvirus_8	28.901	31.901	29.301	30.101	30.101	32.901	29.801	29.801	31.601	34.901	32.801	28.301	28.301	30.401	33.901	32.201	31.501	32.501	30.501	33.601	32.201	32.801	31.201	32.301	35.501	35.501	35.201	35.201	33.701	33.701	33.701	29.901	29.901	29.901	29.901	29.901	29.901	29.901	30.001	32.001	31.501	31.901	34.701	28.401	30.801	33.601	36.901	38.001	37.101
KT732802_Gemycircularvirus_Pacific_flying_fox_faeces_associated_gemycircularvirus_8	28.901	31.901	29.301	30.101	30.101	32.901	29.801	29.801	31.601	34.901	32.801	28.301	28.301	30.401	33.901	32.201	31.501	32.501	30.501	33.601	32.201	32.801	31.201	32.301	35.501	35.501	35.201	35.201	33.701	33.701	33.701	29.901	29.901	29.901	29.901	29.901	29.901	29.901	30.001	32.001	31.501	31.901	34.701	28.401	30.801	33.601	36.901	38.001	37.101
MG571087_Gemycircularvirus_Varroa_mite_associated_genomovirus_1	31.601	33.101	29.301	32.001	32.001	35.301	36.201	36.201	30.001	37.201	35.201	32.401	32.401	31.901	34.301	35.301	32.501	36.101	36.301	34.101	32.101	33.301	30.701	32.801	31.001	31.001	31.001	31.001	29.501	29.901	29.501	30.601	31.001	31.001	31.001	31.001	31.001	31.001	31.401	30.901	32.001	31.101	28.901	31.001	30.601	36.001	34.901	39.701	39.701
MH939442_Gemycircularvirus_Plant_associated_genomovirus_22	29.701	30.701	27.001	31.901	31.901	28.401	30.201	30.201	28.101	31.001	33.201	30.901	30.901	30.601	33.101	33.001	33.001	34.201	32.701	33.801	35.001	35.501	29.401	31.201	30.301	29.101	28.701	28.701	31.101	30.801	31.101	32.301	32.001	32.001	32.001	32.001	32.001	32.001	30.401	29.401	30.701	30.701	31.101	33.601	35.801	33.101	31.001	36.201	37.201
MH939445_Gemycircularvirus_Plant_associated_genomovirus_22	29.701	30.401	26.301	31.901	31.901	28.401	30.601	30.601	28.001	31.301	33.601	30.901	30.901	29.501	33.101	32.301	32.601	33.801	32.701	34.501	35.001	35.901	29.401	31.201	30.901	29.701	29.401	29.401	30.801	30.401	30.801	33.301	33.001	33.001	33.001	33.001	33.001	33.001	31.801	29.401	30.701	30.701	31.101	32.501	34.401	32.801	30.701	36.201	37.501
[truncated: 126 more rows]
[truncated: 340 more columns]
